# Supplementary material for: Controlled Delivery and Light‐Induced Release of Magic Spot Nucleotides in Escherichia coli
Source: Angew Chem Int Ed Engl. 2026 Feb 25;65(15):e23307. doi: 10.1002/anie.202523307 (PMC13053917; doi:10.1002/anie.202523307)
Supplement: Supplementary file 2 — Supporting File 2: anie71610‐sup‐0002‐Data.xlsx. [file ANIE-65-e23307-s002.xlsx]

## Sheet: Fig2A
Time (min)	start	2 min
0	0	0
0.003333	-5.3e-05	-1.8e-05
0.006667	-0.000362	-0.000119
0.01	-0.001079	-0.000348
0.013333	-0.001891	-0.00059
0.016667	-0.002249	-0.000664
0.02	-0.002078	-0.000686
0.023333	-0.001831	-0.001089
0.026667	-0.001885	-0.002146
0.03	-0.002087	-0.003731
0.033333	-0.001996	-0.005596
0.036667	-0.001563	-0.007474
0.04	-0.001287	-0.008923
0.043333	-0.001716	-0.009499
0.046667	-0.002932	-0.009132
0.05	-0.00433	-0.008206
0.053333	-0.00505	-0.007235
0.056667	-0.004853	-0.006547
0.06	-0.004155	-0.006358
0.063333	-0.00332	-0.006754
0.066667	-0.002373	-0.007443
0.07	-0.001317	-0.007815
0.073333	-0.000403	-0.007375
0.076667	7.7e-05	-0.006089
0.08	0.000217	-0.004421
0.083333	0.000502	-0.003149
0.086667	0.001347	-0.002883
0.09	0.002783	-0.003699
0.093333	0.004506	-0.005322
0.096667	0.005948	-0.007344
0.1	0.006423	-0.009249
0.103333	0.005648	-0.01057
0.106667	0.004099	-0.011107
0.11	0.002524	-0.010998
0.113333	0.001194	-0.01066
0.116667	-0.000254	-0.010656
0.12	-0.002309	-0.011358
0.123333	-0.004895	-0.012665
0.126667	-0.007307	-0.014133
0.13	-0.00886	-0.015366
0.133333	-0.009402	-0.016321
0.136667	-0.00924	-0.0172
0.14	-0.008794	-0.018
0.143333	-0.008327	-0.018376
0.146667	-0.007881	-0.017959
0.15	-0.007465	-0.016547
0.153333	-0.007295	-0.014162
0.156667	-0.007566	-0.01132
0.16	-0.00801	-0.008955
0.163333	-0.008057	-0.007629
0.166667	-0.007402	-0.007082
0.17	-0.006327	-0.006841
0.173333	-0.005433	-0.006805
0.176667	-0.005127	-0.007091
0.18	-0.005402	-0.007623
0.183333	-0.00582	-0.008072
0.186667	-0.005629	-0.00831
0.19	-0.004336	-0.008639
0.193333	-0.002276	-0.009442
0.196667	-0.000341	-0.010759
0.2	0.000678	-0.012137
0.203333	0.000385	-0.012957
0.206667	-0.001054	-0.012968
0.21	-0.002807	-0.012468
0.213333	-0.003878	-0.011991
0.216667	-0.003946	-0.011828
0.22	-0.003615	-0.011816
0.223333	-0.003727	-0.011648
0.226667	-0.004567	-0.011332
0.23	-0.005834	-0.011152
0.233333	-0.007122	-0.011171
0.236667	-0.008116	-0.011171
0.24	-0.008382	-0.011042
0.243333	-0.00744	-0.010753
0.246667	-0.005313	-0.010017
0.25	-0.002673	-0.008494
0.253333	-0.000329	-0.006496
0.256667	0.001301	-0.00511
0.26	0.002224	-0.005201
0.263333	0.002423	-0.006603
0.266667	0.001675	-0.008525
0.27	3.2e-05	-0.010265
0.273333	-0.001989	-0.011368
0.276667	-0.003763	-0.011654
0.28	-0.00471	-0.011302
0.283333	-0.004585	-0.010707
0.286667	-0.003909	-0.010367
0.29	-0.003511	-0.010789
0.293333	-0.003662	-0.012032
0.296667	-0.004084	-0.013435
0.3	-0.004429	-0.014256
0.303333	-0.004553	-0.014448
0.306667	-0.004506	-0.0144
0.31	-0.004288	-0.014382
0.313333	-0.003799	-0.014447
0.316667	-0.003124	-0.014278
0.32	-0.002618	-0.013411
0.323333	-0.002644	-0.012012
0.326667	-0.003327	-0.010785
0.33	-0.004483	-0.010089
0.333333	-0.005602	-0.009795
0.336667	-0.006131	-0.009792
0.34	-0.005841	-0.010089
0.343333	-0.004787	-0.010584
0.346667	-0.003185	-0.010963
0.35	-0.001496	-0.010919
0.353333	-0.00022	-0.01058
0.356667	0.000603	-0.010608
0.36	0.001241	-0.011612
0.363333	0.00157	-0.013433
0.366667	0.001182	-0.015168
0.37	0.000212	-0.015871
0.373333	-0.000661	-0.015158
0.376667	-0.001037	-0.013346
0.38	-0.000934	-0.011155
0.383333	-0.000341	-0.009167
0.386667	0.000561	-0.007687
0.39	0.001185	-0.006947
0.393333	0.001045	-0.006989
0.396667	0.000139	-0.007689
0.4	-0.001214	-0.008936
0.403333	-0.00266	-0.010423
0.406667	-0.004016	-0.011628
0.41	-0.005209	-0.012138
0.413333	-0.006058	-0.01178
0.416667	-0.006317	-0.010655
0.42	-0.005934	-0.009199
0.423333	-0.005155	-0.008047
0.426667	-0.004326	-0.007572
0.43	-0.003588	-0.007623
0.433333	-0.002849	-0.007868
0.436667	-0.002136	-0.008175
0.44	-0.001577	-0.008562
0.443333	-0.001078	-0.009042
0.446667	-0.000583	-0.009746
0.45	-0.000341	-0.010895
0.453333	-0.000326	-0.012342
0.456667	-1.2e-05	-0.013511
0.46	0.000837	-0.013853
0.463333	0.001777	-0.013111
0.466667	0.002261	-0.011368
0.47	0.00217	-0.008978
0.473333	0.001743	-0.006394
0.476667	0.00112	-0.004122
0.48	0.000213	-0.002676
0.483333	-0.000914	-0.002288
0.486667	-0.001883	-0.002763
0.49	-0.002425	-0.003708
0.493333	-0.00282	-0.004815
0.496667	-0.003506	-0.005947
0.5	-0.004332	-0.007152
0.503333	-0.004689	-0.008561
0.506667	-0.004226	-0.010245
0.51	-0.003149	-0.01194
0.513333	-0.002002	-0.01298
0.516667	-0.001209	-0.012971
0.52	-0.000945	-0.012409
0.523333	-0.001299	-0.011994
0.526667	-0.002215	-0.011561
0.53	-0.003349	-0.010583
0.533333	-0.004151	-0.009316
0.536667	-0.004307	-0.008419
0.54	-0.004248	-0.007935
0.543333	-0.00478	-0.007449
0.546667	-0.006052	-0.006905
0.55	-0.007329	-0.006646
0.553333	-0.007762	-0.006604
0.556667	-0.007081	-0.006172
0.56	-0.005657	-0.005083
0.563333	-0.004123	-0.003813
0.566667	-0.002991	-0.002994
0.57	-0.002491	-0.002879
0.573333	-0.002692	-0.003416
0.576667	-0.003523	-0.004374
0.58	-0.004608	-0.005324
0.583333	-0.005414	-0.005978
0.586667	-0.005759	-0.006468
0.59	-0.006007	-0.00694
0.593333	-0.006538	-0.007192
0.596667	-0.007256	-0.007039
0.6	-0.007848	-0.006684
0.603333	-0.008217	-0.006469
0.606667	-0.008499	-0.006565
0.61	-0.008827	-0.007078
0.613333	-0.009381	-0.008053
0.616667	-0.010636	-0.009205
0.62	-0.012977	-0.010057
0.623333	-0.016177	-0.010464
0.626667	-0.019639	-0.010888
0.63	-0.022795	-0.012108
0.633333	-0.025125	-0.014406
0.636667	-0.02628	-0.017086
0.64	-0.026337	-0.019143
0.643333	-0.025774	-0.020006
0.646667	-0.025301	-0.019528
0.65	-0.0254	-0.017959
0.653333	-0.02582	-0.016088
0.656667	-0.026036	-0.014835
0.66	-0.026077	-0.014647
0.663333	-0.026332	-0.015429
0.666667	-0.026998	-0.016744
0.67	-0.028179	-0.018003
0.673333	-0.030007	-0.018721
0.676667	-0.032324	-0.018669
0.68	-0.034507	-0.017982
0.683333	-0.035871	-0.017231
0.686667	-0.036288	-0.017154
0.69	-0.036292	-0.018119
0.693333	-0.036496	-0.019878
0.696667	-0.037127	-0.021774
0.7	-0.038143	-0.023209
0.703333	-0.039392	-0.024066
0.706667	-0.040704	-0.024635
0.71	-0.042051	-0.025123
0.713333	-0.043279	-0.02545
0.716667	-0.043804	-0.025617
0.72	-0.043061	-0.02589
0.723333	-0.041099	-0.026348
0.726667	-0.038488	-0.0266
0.73	-0.035925	-0.026235
0.733333	-0.034057	-0.025163
0.736667	-0.033264	-0.023401
0.74	-0.03347	-0.020928
0.743333	-0.034243	-0.017731
0.746667	-0.035006	-0.013822
0.75	-0.03518	-0.009426
0.753333	-0.034382	-0.005151
0.756667	-0.032751	-0.001753
0.76	-0.031056	0.000399
0.763333	-0.03019	0.00146
0.766667	-0.030556	0.001767
0.77	-0.032027	0.001675
0.773333	-0.034306	0.001486
0.776667	-0.037141	0.001365
0.78	-0.040358	0.001558
0.783333	-0.043793	0.002248
0.786667	-0.047274	0.00307
0.79	-0.050876	0.003282
0.793333	-0.054748	0.002479
0.796667	-0.058389	0.000897
0.8	-0.060811	-0.000971
0.803333	-0.061552	-0.002791
0.806667	-0.061143	-0.004397
0.81	-0.06071	-0.005714
0.813333	-0.061217	-0.006715
0.816667	-0.062945	-0.007366
0.82	-0.065434	-0.007693
0.823333	-0.067722	-0.007747
0.826667	-0.068844	-0.007497
0.83	-0.068274	-0.006954
0.833333	-0.065963	-0.006215
0.836667	-0.062225	-0.005431
0.84	-0.057563	-0.004736
0.843333	-0.05252	-0.004009
0.846667	-0.047632	-0.002922
0.85	-0.043249	-0.001207
0.853333	-0.03947	0.001315
0.856667	-0.036413	0.004534
0.86	-0.034295	0.007941
0.863333	-0.03327	0.011017
0.866667	-0.033292	0.013403
0.87	-0.034034	0.014925
0.873333	-0.035121	0.015992
0.876667	-0.036398	0.017387
0.88	-0.037611	0.019282
0.883333	-0.03816	0.021037
0.886667	-0.037652	0.021976
0.89	-0.036412	0.021926
0.893333	-0.035208	0.021185
0.896667	-0.034525	0.020187
0.9	-0.034084	0.019261
0.903333	-0.033306	0.018742
0.906667	-0.032324	0.018816
0.91	-0.031925	0.019136
0.913333	-0.032425	0.019171
0.916667	-0.033216	0.018691
0.92	-0.033461	0.017626
0.923333	-0.032859	0.016004
0.926667	-0.031726	0.014143
0.93	-0.030408	0.012661
0.933333	-0.028777	0.012274
0.936667	-0.026778	0.013546
0.94	-0.025097	0.016559
0.943333	-0.024572	0.02076
0.946667	-0.025341	0.025218
0.95	-0.026872	0.029064
0.953333	-0.028399	0.031792
0.956667	-0.02935	0.033323
0.96	-0.029566	0.033852
0.963333	-0.029187	0.033624
0.966667	-0.028382	0.032935
0.97	-0.027191	0.032406
0.973333	-0.025688	0.032892
0.976667	-0.02417	0.034642
0.98	-0.023102	0.036875
0.983333	-0.023071	0.03842
0.986667	-0.024628	0.038458
0.99	-0.027963	0.03695
0.993333	-0.032705	0.034652
0.996667	-0.038169	0.032531
1	-0.043864	0.031229
1.00333	-0.049535	0.031041
1.00667	-0.05486	0.031687
1.01	-0.059483	0.032202
1.01333	-0.063212	0.031755
1.01667	-0.065965	0.030388
1.02	-0.067622	0.028539
1.02333	-0.068047	0.026374
1.02667	-0.067146	0.024021
1.03	-0.064853	0.021944
1.03333	-0.061254	0.020718
1.03667	-0.056671	0.020569
1.04	-0.051642	0.02127
1.04333	-0.046784	0.022536
1.04667	-0.042356	0.024308
1.05	-0.037909	0.026703
1.05333	-0.032548	0.029923
1.05667	-0.02581	0.033927
1.06	-0.018122	0.038052
1.06333	-0.010227	0.0414
1.06667	-0.002522	0.043695
1.07	0.005026	0.04559
1.07333	0.012645	0.047988
1.07667	0.020272	0.051227
1.08	0.027247	0.055175
1.08333	0.032706	0.059708
1.08667	0.036241	0.064609
1.09	0.037986	0.069152
1.09333	0.03815	0.072133
1.09667	0.036925	0.072587
1.1	0.034867	0.07064
1.10333	0.032904	0.067578
1.10667	0.031609	0.064842
1.11	0.030541	0.063027
1.11333	0.028732	0.061902
1.11667	0.025813	0.061013
1.12	0.022315	0.060089
1.12333	0.018897	0.059321
1.12667	0.015679	0.059308
1.13	0.012519	0.060678
1.13333	0.009529	0.063682
1.13667	0.00703	0.067866
1.14	0.005172	0.072215
1.14333	0.00361	0.075763
1.14667	0.001506	0.078132
1.15	-0.002081	0.079642
1.15333	-0.007675	0.080899
1.15667	-0.01517	0.082205
1.16	-0.024126	0.083348
1.16333	-0.034265	0.0838
1.16667	-0.045793	0.083101
1.17	-0.059224	0.081063
1.17333	-0.074713	0.077618
1.17667	-0.091694	0.072674
1.18	-0.109238	0.066227
1.18333	-0.126624	0.058222
1.18667	-0.14362	0.0483
1.19	-0.160219	0.036283
1.19333	-0.176128	0.022766
1.19667	-0.190753	0.00848
1.2	-0.203571	-0.006528
1.20333	-0.2144	-0.02235
1.20667	-0.223411	-0.03844
1.21	-0.2307	-0.053813
1.21333	-0.23578	-0.067437
1.21667	-0.237668	-0.078431
1.22	-0.235485	-0.086453
1.22333	-0.228904	-0.091925
1.22667	-0.218039	-0.095693
1.23	-0.202987	-0.098655
1.23333	-0.183655	-0.101471
1.23667	-0.160011	-0.104024
1.24	-0.132257	-0.105369
1.24333	-0.100553	-0.104644
1.24667	-0.065097	-0.101771
1.25	-0.026822	-0.097214
1.25333	0.012221	-0.091519
1.25667	0.049217	-0.084981
1.26	0.081487	-0.077594
1.26333	0.107326	-0.06946
1.26667	0.126041	-0.060909
1.27	0.137607	-0.052233
1.27333	0.142536	-0.043577
1.27667	0.141752	-0.034869
1.28	0.136377	-0.026031
1.28333	0.127472	-0.017384
1.28667	0.115836	-0.0094
1.29	0.102122	-0.002236
1.29333	0.087088	0.004067
1.29667	0.07159	0.009483
1.3	0.056556	0.014422
1.30333	0.042995	0.019696
1.30667	0.031565	0.025855
1.31	0.022155	0.032888
1.31333	0.014216	0.040318
1.31667	0.007423	0.047281
1.32	0.001878	0.052873
1.32333	-0.002109	0.05655
1.32667	-0.00441	0.058494
1.33	-0.005361	0.059826
1.33333	-0.005562	0.061945
1.33667	-0.005433	0.065401
1.34	-0.005079	0.069473
1.34333	-0.004581	0.072614
1.34667	-0.004239	0.073519
1.35	-0.00433	0.072036
1.35333	-0.004846	0.06897
1.35667	-0.005561	0.06522
1.36	-0.006184	0.06135
1.36333	-0.006433	0.057548
1.36667	-0.006041	0.053735
1.37	-0.00484	0.05001
1.37333	-0.003133	0.046813
1.37667	-0.001848	0.044407
1.38	-0.001829	0.042679
1.38333	-0.003254	0.041504
1.38667	-0.005842	0.04079
1.39	-0.009126	0.040265
1.39333	-0.012615	0.039589
1.39667	-0.01602	0.038628
1.4	-0.019339	0.037517
1.40333	-0.022718	0.036601
1.40667	-0.026253	0.036382
1.41	-0.029928	0.037199
1.41333	-0.033557	0.038742
1.41667	-0.036813	0.040196
1.42	-0.039486	0.040831
1.42333	-0.041555	0.040323
1.42667	-0.043063	0.038772
1.43	-0.04409	0.036662
1.43333	-0.044792	0.034795
1.43667	-0.045443	0.033879
1.44	-0.046378	0.034167
1.44333	-0.047823	0.035585
1.44667	-0.049786	0.03769
1.45	-0.051988	0.039662
1.45333	-0.053862	0.041061
1.45667	-0.055011	0.042243
1.46	-0.055616	0.043588
1.46333	-0.055943	0.044824
1.46667	-0.055753	0.045259
1.47	-0.054619	0.044529
1.47333	-0.052648	0.042954
1.47667	-0.050639	0.041137
1.48	-0.049324	0.039833
1.48333	-0.0487	0.040047
1.48667	-0.048391	0.042227
1.49	-0.04824	0.045655
1.49333	-0.048245	0.04925
1.49667	-0.048345	0.052422
1.5	-0.048431	0.054828
1.50333	-0.048445	0.056039
1.50667	-0.048368	0.055872
1.51	-0.048092	0.054621
1.51333	-0.047537	0.052688
1.51667	-0.046888	0.050242
1.52	-0.046417	0.047296
1.52333	-0.046205	0.043977
1.52667	-0.04617	0.040877
1.53	-0.046122	0.038992
1.53333	-0.045691	0.038893
1.53667	-0.044544	0.04014
1.54	-0.042833	0.041745
1.54333	-0.041197	0.042855
1.54667	-0.04015	0.043046
1.55	-0.039588	0.042378
1.55333	-0.038924	0.041144
1.55667	-0.037599	0.039808
1.56	-0.035561	0.039208
1.56333	-0.033373	0.040051
1.56667	-0.031744	0.042062
1.57	-0.030912	0.044327
1.57333	-0.030639	0.046334
1.57667	-0.030571	0.048039
1.58	-0.030475	0.049371
1.58333	-0.030387	0.050238
1.58667	-0.030397	0.050651
1.59	-0.030416	0.050657
1.59333	-0.030441	0.050353
1.59667	-0.030787	0.049967
1.6	-0.031902	0.049813
1.60333	-0.033984	0.050013
1.60667	-0.036624	0.050461
1.61	-0.038942	0.051138
1.61333	-0.040264	0.052162
1.61667	-0.040601	0.053396
1.62	-0.040369	0.054206
1.62333	-0.039949	0.053985
1.62667	-0.039701	0.052912
1.63	-0.039967	0.051689
1.63333	-0.040847	0.050506
1.63667	-0.04212	0.048874
1.64	-0.04331	0.046533
1.64333	-0.043929	0.044043
1.64667	-0.043863	0.042377
1.65	-0.043322	0.042102
1.65333	-0.042425	0.042901
1.65667	-0.041064	0.043872
1.66	-0.039209	0.044289
1.66333	-0.037154	0.044045
1.66667	-0.035411	0.043415
1.67	-0.034448	0.042641
1.67333	-0.034427	0.041874
1.67667	-0.03508	0.04117
1.68	-0.03582	0.04033
1.68333	-0.036172	0.039195
1.68667	-0.036189	0.037964
1.69	-0.036321	0.036772
1.69333	-0.036879	0.035467
1.69667	-0.037706	0.034141
1.7	-0.038329	0.03333
1.70333	-0.038468	0.033469
1.70667	-0.03826	0.034404
1.71	-0.037877	0.035584
1.71333	-0.037257	0.036597
1.71667	-0.036404	0.037265
1.72	-0.035509	0.037434
1.72333	-0.034733	0.037101
1.72667	-0.034334	0.036711
1.73	-0.034868	0.036914
1.73333	-0.036676	0.037804
1.73667	-0.039363	0.038699
1.74	-0.042104	0.038961
1.74333	-0.044148	0.038621
1.74667	-0.045062	0.038041
1.75	-0.045001	0.037468
1.75333	-0.044584	0.037031
1.75667	-0.044231	0.036769
1.76	-0.043906	0.036493
1.76333	-0.043303	0.035998
1.76667	-0.042064	0.03563
1.77	-0.040158	0.036155
1.77333	-0.037971	0.037808
1.77667	-0.036002	0.039967
1.78	-0.034683	0.041944
1.78333	-0.034169	0.043524
1.78667	-0.034157	0.044657
1.79	-0.034243	0.045353
1.79333	-0.034209	0.045832
1.79667	-0.033927	0.046274
1.8	-0.033483	0.046607
1.80333	-0.033238	0.046839
1.80667	-0.033408	0.047351
1.81	-0.033655	0.048523
1.81333	-0.033367	0.050111
1.81667	-0.032289	0.051359
1.82	-0.030524	0.051839
1.82333	-0.028186	0.051856
1.82667	-0.025598	0.051949
1.83	-0.023305	0.052349
1.83333	-0.021434	0.053061
1.83667	-0.019621	0.054082
1.84	-0.017763	0.055297
1.84333	-0.016247	0.056437
1.84667	-0.015345	0.057262
1.85	-0.014909	0.057587
1.85333	-0.014727	0.057275
1.85667	-0.014729	0.056366
1.86	-0.014848	0.055131
1.86333	-0.0151	0.054038
1.86667	-0.015644	0.053495
1.87	-0.016499	0.053529
1.87333	-0.017516	0.053898
1.87667	-0.018536	0.054348
1.88	-0.019232	0.054727
1.88333	-0.019287	0.055094
1.88667	-0.018898	0.055487
1.89	-0.018694	0.055677
1.89333	-0.019057	0.055575
1.89667	-0.019773	0.055591
1.9	-0.020454	0.0562
1.90333	-0.021034	0.057473
1.90667	-0.021613	0.059128
1.91	-0.022245	0.060813
1.91333	-0.023035	0.06237
1.91667	-0.024025	0.06383
1.92	-0.024955	0.065291
1.92333	-0.025324	0.066781
1.92667	-0.024835	0.068058
1.93	-0.023677	0.068744
1.93333	-0.022284	0.068777
1.93667	-0.020974	0.068534
1.94	-0.019942	0.068494
1.94333	-0.019514	0.068854
1.94667	-0.020006	0.069554
1.95	-0.021206	0.070544
1.95333	-0.022405	0.071699
1.95667	-0.023032	0.072625
1.96	-0.02295	0.072879
1.96333	-0.022221	0.072294
1.96667	-0.020927	0.071077
1.97	-0.019291	0.069671
1.97333	-0.017814	0.068526
1.97667	-0.016971	0.067816
1.98	-0.016698	0.067311
1.98333	-0.016429	0.066542
1.98667	-0.015644	0.065148
1.99	-0.01437	0.06327
1.99333	-0.013197	0.06147
1.99667	-0.012679	0.060152
2	-0.01278	0.059259
2.00333	-0.012841	0.058525
2.00667	-0.012125	0.057967
2.01	-0.010748	0.057909
2.01333	-0.009628	0.05848
2.01667	-0.009324	0.059388
2.02	-0.009578	0.060077
2.02333	-0.00983	0.06004
2.02667	-0.009814	0.059191
2.03	-0.009825	0.057947
2.03333	-0.010398	0.056859
2.03667	-0.011786	0.056254
2.04	-0.013841	0.056213
2.04333	-0.016231	0.056602
2.04667	-0.018498	0.057132
2.05	-0.020058	0.057503
2.05333	-0.020546	0.057446
2.05667	-0.020162	0.056807
2.06	-0.019569	0.05569
2.06333	-0.019455	0.054373
2.06667	-0.020001	0.053008
2.07	-0.020694	0.051553
2.07333	-0.020787	0.05001
2.07667	-0.019934	0.048687
2.08	-0.018451	0.048045
2.08333	-0.017029	0.048233
2.08667	-0.016087	0.048871
2.09	-0.015566	0.04929
2.09333	-0.015495	0.049075
2.09667	-0.01613	0.048467
2.1	-0.017416	0.04806
2.10333	-0.018987	0.048069
2.10667	-0.020555	0.048153
2.11	-0.021835	0.048046
2.11333	-0.022606	0.047917
2.11667	-0.02315	0.04796
2.12	-0.024154	0.048022
2.12333	-0.025854	0.047736
2.12667	-0.027682	0.046865
2.13	-0.028964	0.045536
2.13333	-0.02947	0.044166
2.13667	-0.029288	0.043218
2.14	-0.028632	0.043014
2.14333	-0.027812	0.043611
2.14667	-0.027145	0.044719
2.15	-0.026836	0.045823
2.15333	-0.026902	0.046515
2.15667	-0.027109	0.046703
2.16	-0.027096	0.046561
2.16333	-0.026786	0.046335
2.16667	-0.026566	0.046087
2.17	-0.026835	0.045578
2.17333	-0.027556	0.044617
2.17667	-0.028452	0.043564
2.18	-0.029369	0.043199
2.18333	-0.03017	0.043959
2.18667	-0.030532	0.045581
2.19	-0.030135	0.047484
2.19333	-0.029003	0.04906
2.19667	-0.027614	0.04968
2.2	-0.026599	0.049066
2.20333	-0.026333	0.047656
2.20667	-0.026775	0.046274
2.21	-0.027613	0.045561
2.21333	-0.02843	0.045688
2.21667	-0.028857	0.046526
2.22	-0.028708	0.047985
2.22333	-0.028137	0.049823
2.22667	-0.027672	0.05131
2.23	-0.0277	0.051673
2.23333	-0.027906	0.050839
2.23667	-0.027695	0.04943
2.24	-0.026897	0.048154
2.24333	-0.025704	0.047304
2.24667	-0.024295	0.046693
2.25	-0.022853	0.045959
2.25333	-0.021672	0.044928
2.25667	-0.020951	0.043785
2.26	-0.020635	0.042967
2.26333	-0.020627	0.042628
2.26667	-0.020876	0.042411
2.27	-0.021242	0.041992
2.27333	-0.021589	0.041487
2.27667	-0.021865	0.041339
2.28	-0.021919	0.041996
2.28333	-0.021669	0.043488
2.28667	-0.021354	0.045307
2.29	-0.021292	0.04676
2.29333	-0.02174	0.047296
2.29667	-0.022931	0.046656
2.3	-0.024967	0.045071
2.30333	-0.027771	0.043351
2.30667	-0.031086	0.042506
2.31	-0.034348	0.043052
2.31333	-0.036804	0.044766
2.31667	-0.037957	0.047043
2.32	-0.037895	0.04915
2.32333	-0.037075	0.050305
2.32667	-0.036007	0.050136
2.33	-0.035159	0.04915
2.33333	-0.034808	0.048363
2.33667	-0.035009	0.048381
2.34	-0.03584	0.049049
2.34333	-0.037193	0.049894
2.34667	-0.038405	0.050544
2.35	-0.038928	0.050658
2.35333	-0.039101	0.049906
2.35667	-0.039461	0.048264
2.36	-0.039899	0.046114
2.36333	-0.040137	0.043953
2.36667	-0.040264	0.042301
2.37	-0.040417	0.041665
2.37333	-0.040579	0.042167
2.37667	-0.040815	0.043357
2.38	-0.041238	0.04445
2.38333	-0.041702	0.044705
2.38667	-0.041831	0.043909
2.39	-0.041429	0.042546
2.39333	-0.040792	0.041368
2.39667	-0.04029	0.040886
2.4	-0.039837	0.041124
2.40333	-0.039222	0.041604
2.40667	-0.038678	0.041534
2.41	-0.038727	0.040346
2.41333	-0.039485	0.038239
2.41667	-0.040317	0.035988
2.42	-0.040376	0.034354
2.42333	-0.039415	0.03379
2.42667	-0.037883	0.034415
2.43	-0.036377	0.035976
2.43333	-0.035205	0.037734
2.43667	-0.034326	0.038782
2.44	-0.033592	0.038727
2.44333	-0.033132	0.03787
2.44667	-0.033248	0.036951
2.45	-0.033785	0.03671
2.45333	-0.034152	0.037132
2.45667	-0.033977	0.037314
2.46	-0.033386	0.036388
2.46333	-0.032862	0.03437
2.46667	-0.032961	0.032134
2.47	-0.033869	0.030669
2.47333	-0.035199	0.030382
2.47667	-0.0363	0.031099
2.48	-0.036744	0.032257
2.48333	-0.0364	0.033188
2.48667	-0.035303	0.033662
2.49	-0.033908	0.033894
2.49333	-0.033099	0.034142
2.49667	-0.033373	0.034477
2.5	-0.034343	0.034744
2.50333	-0.035246	0.034802
2.50667	-0.035525	0.034711
2.51	-0.034974	0.034632
2.51333	-0.033763	0.03482
2.51667	-0.032377	0.035482
2.52	-0.031462	0.036625
2.52333	-0.031573	0.038204
2.52667	-0.032782	0.040073
2.53	-0.034567	0.041741
2.53333	-0.036142	0.042641
2.53667	-0.036897	0.042611
2.54	-0.036642	0.041867
2.54333	-0.035521	0.040849
2.54667	-0.033937	0.040161
2.55	-0.0325	0.040109
2.55333	-0.031723	0.040318
2.55667	-0.031764	0.0403
2.56	-0.032429	0.040097
2.56333	-0.033326	0.03995
2.56667	-0.034119	0.039867
2.57	-0.03461	0.039814
2.57333	-0.034653	0.039851
2.57667	-0.03422	0.040052
2.58	-0.033634	0.040425
2.58333	-0.033485	0.040829
2.58667	-0.034115	0.04105
2.59	-0.035288	0.041057
2.59333	-0.036454	0.041115
2.59667	-0.037127	0.041546
2.6	-0.03707	0.042414
2.60333	-0.036361	0.043554
2.60667	-0.035366	0.044708
2.61	-0.034511	0.045513
2.61333	-0.034002	0.045713
2.61667	-0.033899	0.045408
2.62	-0.034274	0.044921
2.62333	-0.035047	0.044509
2.62667	-0.036023	0.044236
2.63	-0.037025	0.044001
2.63333	-0.037613	0.043746
2.63667	-0.037182	0.043698
2.64	-0.035747	0.044253
2.64333	-0.034022	0.045422
2.64667	-0.032563	0.046656
2.65	-0.031386	0.047452
2.65333	-0.030463	0.047801
2.65667	-0.029999	0.048022
2.66	-0.030045	0.048408
2.66333	-0.030279	0.048969
2.66667	-0.030294	0.049458
2.67	-0.029867	0.049656
2.67333	-0.029108	0.049645
2.67667	-0.028497	0.04982
2.68	-0.028405	0.050467
2.68333	-0.028631	0.051429
2.68667	-0.028616	0.052415
2.69	-0.027991	0.05338
2.69333	-0.026991	0.054541
2.69667	-0.026272	0.056088
2.7	-0.026084	0.057794
2.70333	-0.025899	0.059305
2.70667	-0.025092	0.060693
2.71	-0.023633	0.062077
2.71333	-0.021987	0.063202
2.71667	-0.020625	0.064053
2.72	-0.019662	0.065155
2.72333	-0.018861	0.066971
2.72667	-0.017981	0.069498
2.73	-0.017113	0.072248
2.73333	-0.016626	0.074379
2.73667	-0.016915	0.075346
2.74	-0.018209	0.075548
2.74333	-0.020278	0.076083
2.74667	-0.022341	0.077891
2.75	-0.023555	0.081195
2.75333	-0.023515	0.085459
2.75667	-0.022221	0.089718
2.76	-0.020064	0.093122
2.76333	-0.01779	0.095353
2.76667	-0.015874	0.096701
2.77	-0.014174	0.097789
2.77333	-0.012521	0.099212
2.77667	-0.011158	0.10142
2.78	-0.010516	0.104708
2.78333	-0.010703	0.109085
2.78667	-0.011278	0.114125
2.79	-0.01163	0.119061
2.79333	-0.011283	0.123422
2.79667	-0.009901	0.127634
2.8	-0.007562	0.132487
2.80333	-0.004993	0.138068
2.80667	-0.003214	0.143576
2.81	-0.002817	0.14824
2.81333	-0.003505	0.152034
2.81667	-0.00433	0.155287
2.82	-0.00437	0.15819
2.82333	-0.003153	0.160898
2.82667	-0.00076	0.163562
2.83	0.002238	0.166205
2.83333	0.005252	0.168892
2.83667	0.008123	0.171783
2.84	0.010886	0.174747
2.84333	0.013359	0.177282
2.84667	0.015248	0.179103
2.85	0.016528	0.180566
2.85333	0.017684	0.182429
2.85667	0.019439	0.185261
2.86	0.022076	0.188985
2.86333	0.025223	0.193014
2.86667	0.028388	0.196981
2.87	0.031446	0.201198
2.87333	0.034584	0.206212
2.87667	0.037892	0.212029
2.88	0.041268	0.218092
2.88333	0.044772	0.224
2.88667	0.048546	0.229847
2.89	0.052424	0.235697
2.89333	0.056001	0.241419
2.89667	0.058986	0.247429
2.9	0.06143	0.254792
2.90333	0.06366	0.264246
2.90667	0.06615	0.27569
2.91	0.069363	0.288605
2.91333	0.073502	0.302271
2.91667	0.07848	0.315882
2.92	0.084068	0.329164
2.92333	0.090004	0.342749
2.92667	0.096059	0.357609
2.93	0.101883	0.374351
2.93333	0.107076	0.393004
2.93667	0.111645	0.413177
2.94	0.115941	0.434408
2.94333	0.12025	0.456329
2.94667	0.124892	0.478739
2.95	0.130144	0.501778
2.95333	0.135678	0.525733
2.95667	0.140932	0.550619
2.96	0.14598	0.57615
2.96333	0.151191	0.602037
2.96667	0.156554	0.628277
2.97	0.161955	0.655211
2.97333	0.167585	0.683292
2.97667	0.173853	0.712826
2.98	0.181118	0.743958
2.98333	0.189487	0.776737
2.98667	0.198826	0.811056
2.99	0.208861	0.846737
2.99333	0.219258	0.883739
2.99667	0.229783	0.922193
3	0.240392	0.962601
3.00333	0.251268	1.00586
3.00667	0.262795	1.05265
3.01	0.275419	1.10293
3.01333	0.289648	1.15589
3.01667	0.305937	1.21038
3.02	0.324404	1.26578
3.02333	0.344895	1.32238
3.02667	0.367132	1.38087
3.03	0.390707	1.44148
3.03333	0.415233	1.50375
3.03667	0.440607	1.56671
3.04	0.467064	1.62937
3.04333	0.494798	1.69104
3.04667	0.523477	1.75125
3.05	0.552412	1.80939
3.05333	0.581275	1.86485
3.05667	0.610227	1.91742
3.06	0.639311	1.96713
3.06333	0.668399	2.01401
3.06667	0.697586	2.05808
3.07	0.726944	2.09923
3.07333	0.756202	2.13699
3.07667	0.785084	2.17097
3.08	0.813422	2.20162
3.08333	0.840855	2.23024
3.08667	0.867051	2.25823
3.09	0.89232	2.28639
3.09333	0.91749	2.31486
3.09667	0.943187	2.34365
3.1	0.969624	2.37291
3.10333	0.99677	2.40275
3.10667	1.02447	2.43326
3.11	1.05266	2.46461
3.11333	1.08149	2.49707
3.11667	1.111	2.53072
3.12	1.14112	2.56519
3.12333	1.1719	2.59967
3.12667	1.20369	2.63353
3.13	1.2368	2.66665
3.13333	1.27126	2.69948
3.13667	1.30709	2.73244
3.14	1.34444	2.76552
3.14333	1.38341	2.79833
3.14667	1.42423	2.83067
3.15	1.46733	2.86261
3.15333	1.51296	2.89406
3.15667	1.56106	2.92459
3.16	1.61148	2.95396
3.16333	1.66434	2.98264
3.16667	1.71989	3.01118
3.17	1.77824	3.03931
3.17333	1.83921	3.06608
3.17667	1.90261	3.0907
3.18	1.96844	3.11308
3.18333	2.03685	3.13336
3.18667	2.10783	3.15112
3.19	2.18095	3.16565
3.19333	2.25554	3.17707
3.19667	2.33082	3.18638
3.2	2.40597	3.19431
3.20333	2.48019	3.20068
3.20667	2.55296	3.20506
3.21	2.62407	3.20736
3.21333	2.69339	3.20812
3.21667	2.76059	3.20859
3.22	2.82508	3.21034
3.22333	2.88609	3.21419
3.22667	2.94315	3.21974
3.23	2.99653	3.22591
3.23333	3.04698	3.23202
3.23667	3.09487	3.23823
3.24	3.13978	3.24543
3.24333	3.18084	3.25476
3.24667	3.21746	3.26706
3.25	3.24965	3.28249
3.25333	3.27762	3.30091
3.25667	3.30165	3.32269
3.26	3.32219	3.34953
3.26333	3.33981	3.38511
3.26667	3.35509	3.43593
3.27	3.36885	3.51312
3.27333	3.38217	3.63504
3.27667	3.39597	3.82907
3.28	3.41052	4.13148
3.28333	3.42551	4.58576
3.28667	3.44053	5.24003
3.29	3.4558	6.14456
3.29333	3.47234	7.35068
3.29667	3.49155	8.9121
3.3	3.51434	10.8883
3.30333	3.54094	13.3508
3.30667	3.57132	16.3964
3.31	3.60578	20.1698
3.31333	3.64484	24.9028
3.31667	3.68877	30.9655
3.32	3.73733	38.9154
3.32333	3.7904	49.5124
3.32667	3.84848	63.6631
3.33	3.91245	82.2666
3.33333	3.98347	105.976
3.33667	4.06282	134.934
3.34	4.15121	168.58
3.34333	4.24894	205.609
3.34667	4.35653	244.108
3.35	4.47541	281.836
3.35333	4.60863	316.558
3.35667	4.76073	346.332
3.36	4.93611	369.705
3.36333	5.13756	385.793
3.36667	5.36582	394.268
3.37	5.61999	395.295
3.37333	5.898	389.439
3.37667	6.19635	377.553
3.38	6.50928	360.686
3.38333	6.82867	339.989
3.38667	7.14459	316.642
3.39	7.44608	291.804
3.39333	7.72202	266.569
3.39667	7.96241	241.957
3.4	8.15942	218.894
3.40333	8.30827	198.202
3.40667	8.40746	180.557
3.41	8.45833	166.432
3.41333	8.46469	156.038
3.41667	8.43244	149.286
3.42	8.36877	145.784
3.42333	8.28175	144.89
3.42667	8.1807	145.794
3.43	8.0769	147.63
3.43333	7.98431	149.575
3.43667	7.92011	150.923
3.44	7.90431	151.135
3.44333	7.95848	149.86
3.44667	8.10286	146.93
3.45	8.35176	142.339
3.45333	8.7087	136.211
3.45667	9.16383	128.768
3.46	9.69401	120.294
3.46333	10.2651	111.104
3.46667	10.8367	101.51
3.47	11.3676	91.8073
3.47333	11.8214	82.254
3.47667	12.1699	73.0636
3.48	12.395	64.4017
3.48333	12.4891	56.3868
3.48667	12.4531	49.0925
3.49	12.2947	42.5524
3.49333	12.0271	36.7671
3.49667	11.6677	31.7122
3.5	11.2367	27.3453
3.50333	10.7547	23.6119
3.50667	10.242	20.4507
3.51	9.71697	17.7966
3.51333	9.19531	15.5848
3.51667	8.69028	13.7538
3.52	8.21256	12.2472
3.52333	7.77002	11.0149
3.52667	7.3676	10.0126
3.53	7.00768	9.20107
3.53333	6.69091	8.54626
3.53667	6.41691	8.01867
3.54	6.1846	7.5932
3.54333	5.99213	7.24882
3.54667	5.83675	6.96836
3.55	5.71485	6.73809
3.55333	5.62233	6.54732
3.55667	5.55519	6.38783
3.56	5.5097	6.253
3.56333	5.48228	6.13727
3.56667	5.46912	6.0359
3.57	5.46643	5.94503
3.57333	5.47081	5.86199
3.57667	5.47937	5.78524
3.58	5.48985	5.71392
3.58333	5.50095	5.64778
3.58667	5.51258	5.58724
3.59	5.5256	5.53275
3.59333	5.54115	5.4841
3.59667	5.55994	5.44062
3.6	5.58184	5.40183
3.60333	5.60612	5.36753
3.60667	5.63199	5.33724
3.61	5.65876	5.30999
3.61333	5.6854	5.28478
3.61667	5.71013	5.2607
3.62	5.73073	5.23656
3.62333	5.74517	5.21084
3.62667	5.75192	5.18187
3.63	5.74966	5.14838
3.63333	5.73745	5.11011
3.63667	5.71513	5.06764
3.64	5.68301	5.02195
3.64333	5.64147	4.97372
3.64667	5.591	4.92323
3.65	5.53238	4.87056
3.65333	5.46697	4.81577
3.65667	5.39658	4.75888
3.66	5.3229	4.70012
3.66333	5.24733	4.64001
3.66667	5.17134	4.57925
3.67	5.09631	4.51878
3.67333	5.02332	4.4596
3.67667	4.95347	4.40242
3.68	4.88785	4.34724
3.68333	4.8273	4.29349
3.68667	4.77233	4.24072
3.69	4.72302	4.18904
3.69333	4.67912	4.13887
3.69667	4.64021	4.09051
3.7	4.6058	4.04451
3.70333	4.57521	4.00162
3.70667	4.54766	3.96228
3.71	4.52247	3.9263
3.71333	4.49918	3.89314
3.71667	4.47756	3.86237
3.72	4.45741	3.83398
3.72333	4.43865	3.80818
3.72667	4.42139	3.78519
3.73	4.40595	3.76511
3.73333	4.39278	3.7476
3.73667	4.38182	3.7317
3.74	4.37214	3.71618
3.74333	4.36238	3.70002
3.74667	4.35166	3.68256
3.75	4.34009	3.66377
3.75333	4.32848	3.64429
3.75667	4.31768	3.62507
3.76	4.30876	3.60687
3.76333	4.30296	3.59019
3.76667	4.30106	3.57554
3.77	4.30323	3.56345
3.77333	4.3095	3.55426
3.77667	4.31954	3.54776
3.78	4.33237	3.54325
3.78333	4.34681	3.54
3.78667	4.36259	3.53767
3.79	4.38088	3.53645
3.79333	4.40327	3.53691
3.79667	4.43082	3.53965
3.8	4.46451	3.54489
3.80333	4.50588	3.55237
3.80667	4.55647	3.56136
3.81	4.61681	3.57107
3.81333	4.68603	3.58128
3.81667	4.76218	3.59219
3.82	4.84246	3.6039
3.82333	4.9237	3.616
3.82667	5.00314	3.62799
3.83	5.07881	3.63994
3.83333	5.14918	3.65254
3.83667	5.21315	3.66658
3.84	5.27042	3.68243
3.84333	5.32144	3.69968
3.84667	5.36714	3.71738
3.85	5.40862	3.73495
3.85333	5.44691	3.75235
3.85667	5.48325	3.76941
3.86	5.51898	3.78521
3.86333	5.5552	3.79839
3.86667	5.59263	3.80825
3.87	5.63177	3.81524
3.87333	5.67269	3.82023
3.87667	5.71503	3.82371
3.88	5.75816	3.82575
3.88333	5.8014	3.82643
3.88667	5.84423	3.8259
3.89	5.88643	3.8245
3.89333	5.92839	3.82294
3.89667	5.97101	3.82205
3.9	6.01501	3.82258
3.90333	6.0602	3.82522
3.90667	6.10585	3.83053
3.91	6.15171	3.83851
3.91333	6.19832	3.84876
3.91667	6.24692	3.86124
3.92	6.29921	3.87618
3.92333	6.35637	3.89338
3.92667	6.41833	3.91209
3.93	6.48423	3.93119
3.93333	6.55319	3.94959
3.93667	6.6244	3.96668
3.94	6.69705	3.98246
3.94333	6.7706	3.9975
3.94667	6.84488	4.01277
3.95	6.91996	4.02915
3.95333	6.99622	4.04709
3.95667	7.07433	4.06655
3.96	7.15486	4.08737
3.96333	7.23799	4.10989
3.96667	7.32369	4.13502
3.97	7.41216	4.16382
3.97333	7.50419	4.19712
3.97667	7.601	4.23546
3.98	7.70391	4.27873
3.98333	7.81411	4.32623
3.98667	7.9324	4.37742
3.99	8.05897	4.43258
3.99333	8.19342	4.49257
3.99667	8.33533	4.55811
4	8.48443	4.6295
4.00333	8.63989	4.70683
4.00667	8.79977	4.79005
4.01	8.96159	4.87871
4.01333	9.12342	4.97194
4.01667	9.28427	5.06872
4.02	9.44378	5.16775
4.02333	9.60159	5.26738
4.02667	9.75701	5.36634
4.03	9.90924	5.46406
4.03333	10.0577	5.56052
4.03667	10.2024	5.65576
4.04	10.3437	5.74954
4.04333	10.4829	5.84118
4.04667	10.6219	5.93045
4.05	10.7626	6.01844
4.05333	10.9073	6.10653
4.05667	11.058	6.19476
4.06	11.2161	6.28154
4.06333	11.3819	6.36483
4.06667	11.5544	6.44343
4.07	11.732	6.51713
4.07333	11.9122	6.58594
4.07667	12.0921	6.64942
4.08	12.2687	6.70677
4.08333	12.439	6.75731
4.08667	12.6006	6.8009
4.09	12.7508	6.83798
4.09333	12.8875	6.86922
4.09667	13.0089	6.89524
4.1	13.1141	6.91669
4.10333	13.203	6.93423
4.10667	13.2765	6.9484
4.11	13.3359	6.9602
4.11333	13.3827	6.97141
4.11667	13.4185	6.98396
4.12	13.4452	6.99918
4.12333	13.4647	7.01778
4.12667	13.4782	7.04004
4.13	13.4867	7.06564
4.13333	13.491	7.09394
4.13667	13.4924	7.12446
4.14	13.4926	7.15689
4.14333	13.4932	7.19088
4.14667	13.4955	7.22619
4.15	13.5006	7.26275
4.15333	13.5096	7.30066
4.15667	13.5239	7.34009
4.16	13.5444	7.38134
4.16333	13.5712	7.42458
4.16667	13.6039	7.46948
4.17	13.6412	7.51539
4.17333	13.6817	7.56166
4.17667	13.7242	7.60752
4.18	13.7677	7.65205
4.18333	13.8108	7.69452
4.18667	13.852	7.73458
4.19	13.8897	7.77218
4.19333	13.9228	7.80711
4.19667	13.9508	7.83887
4.2	13.9744	7.86686
4.20333	13.9941	7.89093
4.20667	14.0106	7.9113
4.21	14.0244	7.92823
4.21333	14.0359	7.9421
4.21667	14.0448	7.9536
4.22	14.0502	7.96336
4.22333	14.0514	7.97144
4.22667	14.0482	7.97745
4.23	14.0408	7.98109
4.23333	14.0295	7.98272
4.23667	14.0146	7.98325
4.24	13.9961	7.98348
4.24333	13.9736	7.98331
4.24667	13.9462	7.98203
4.25	13.9132	7.97913
4.25333	13.8748	7.97431
4.25667	13.8319	7.96702
4.26	13.7854	7.95645
4.26333	13.7361	7.94188
4.26667	13.6839	7.92262
4.27	13.6288	7.89781
4.27333	13.5712	7.86654
4.27667	13.5114	7.8282
4.28	13.4492	7.78264
4.28333	13.384	7.73016
4.28667	13.3148	7.67137
4.29	13.2401	7.60707
4.29333	13.1597	7.53806
4.29667	13.0735	7.46528
4.3	12.982	7.38995
4.30333	12.8852	7.31318
4.30667	12.7831	7.23571
4.31	12.6756	7.15824
4.31333	12.5634	7.08187
4.31667	12.4472	7.00791
4.32	12.3277	6.93723
4.32333	12.206	6.87013
4.32667	12.0832	6.80659
4.33	11.9608	6.74625
4.33333	11.8402	6.68875
4.33667	11.7226	6.63387
4.34	11.609	6.58127
4.34333	11.5002	6.53041
4.34667	11.3971	6.48082
4.35	11.3007	6.43195
4.35333	11.212	6.38275
4.35667	11.131	6.33202
4.36	11.0574	6.279
4.36333	10.9911	6.22359
4.36667	10.9319	6.16639
4.37	10.8804	6.10857
4.37333	10.8371	6.05132
4.37667	10.802	5.99553
4.38	10.7749	5.94199
4.38333	10.7556	5.89145
4.38667	10.7444	5.84458
4.39	10.7415	5.80209
4.39333	10.7467	5.76437
4.39667	10.7591	5.73117
4.4	10.778	5.70197
4.40333	10.8027	5.67657
4.40667	10.8328	5.65492
4.41	10.8682	5.63701
4.41333	10.9089	5.62286
4.41667	10.9553	5.61255
4.42	11.0075	5.60591
4.42333	11.0652	5.60242
4.42667	11.1274	5.60153
4.43	11.1928	5.60304
4.43333	11.2609	5.60705
4.43667	11.3314	5.61373
4.44	11.4044	5.6234
4.44333	11.4798	5.6364
4.44667	11.5578	5.65287
4.45	11.6384	5.67278
4.45333	11.7215	5.696
4.45667	11.8063	5.72221
4.46	11.8923	5.75094
4.46333	11.9787	5.78146
4.46667	12.0648	5.8127
4.47	12.1499	5.84345
4.47333	12.2328	5.87266
4.47667	12.3124	5.89986
4.48	12.3874	5.92546
4.48333	12.4571	5.9503
4.48667	12.5209	5.97452
4.49	12.579	5.99751
4.49333	12.6313	6.01873
4.49667	12.6776	6.03822
4.5	12.7178	6.05673
4.50333	12.7517	6.07587
4.50667	12.7792	6.09767
4.51	12.8	6.12388
4.51333	12.8141	6.15554
4.51667	12.8224	6.19285
4.52	12.8261	6.23513
4.52333	12.8262	6.28165
4.52667	12.8223	6.33232
4.53	12.8134	6.38704
4.53333	12.7988	6.44449
4.53667	12.7778	6.5021
4.54	12.7497	6.55728
4.54333	12.7134	6.60828
4.54667	12.6681	6.65423
4.55	12.6136	6.69446
4.55333	12.5498	6.72807
4.55667	12.4765	6.75396
4.56	12.3928	6.77101
4.56333	12.2988	6.77824
4.56667	12.1946	6.7752
4.57	12.0801	6.76227
4.57333	11.9554	6.74038
4.57667	11.8207	6.71042
4.58	11.6766	6.67301
4.58333	11.5239	6.62876
4.58667	11.3631	6.57816
4.59	11.1953	6.52147
4.59333	11.0211	6.45899
4.59667	10.8413	6.3911
4.6	10.6569	6.31807
4.60333	10.4689	6.23993
4.60667	10.2783	6.15667
4.61	10.0854	6.06859
4.61333	9.89042	5.97661
4.61667	9.6941	5.88212
4.62	9.4977	5.78669
4.62333	9.30234	5.69179
4.62667	9.10879	5.59846
4.63	8.91734	5.5069
4.63333	8.72798	5.41671
4.63667	8.54077	5.32758
4.64	8.3559	5.23957
4.64333	8.17342	5.15297
4.64667	7.99349	5.06823
4.65	7.8167	4.98588
4.65333	7.6439	4.90642
4.65667	7.47617	4.83034
4.66	7.31455	4.7576
4.66333	7.15938	4.68763
4.66667	7.01046	4.61973
4.67	6.86794	4.55328
4.67333	6.73275	4.4878
4.67667	6.60651	4.42362
4.68	6.4909	4.36195
4.68333	6.38748	4.30412
4.68667	6.29823	4.25079
4.69	6.22596	4.20226
4.69333	6.17378	4.15911
4.69667	6.14384	4.12223
4.7	6.13691	4.09274
4.70333	6.15277	4.07158
4.70667	6.19047	4.05908
4.71	6.24771	4.05498
4.71333	6.32041	4.05835
4.71667	6.40306	4.06758
4.72	6.48961	4.08077
4.72333	6.57425	4.09612
4.72667	6.6513	4.11186
4.73	6.71528	4.12644
4.73333	6.76135	4.13856
4.73667	6.78581	4.14713
4.74	6.78612	4.15108
4.74333	6.76073	4.14951
4.74667	6.70905	4.14184
4.75	6.63147	4.12791
4.75333	6.52944	4.10792
4.75667	6.40563	4.0824
4.76	6.26387	4.05206
4.76333	6.10858	4.01735
4.76667	5.94415	3.97834
4.77	5.77447	3.93495
4.77333	5.60275	3.8874
4.77667	5.43167	3.83652
4.78	5.26371	3.7837
4.78333	5.10139	3.73043
4.78667	4.94712	3.67786
4.79	4.8028	3.62675
4.79333	4.66953	3.57776
4.79667	4.54751	3.53174
4.8	4.4362	3.48947
4.80333	4.3347	3.4511
4.80667	4.24225	3.41617
4.81	4.15877	3.38393
4.81333	4.08467	3.35363
4.81667	4.02023	3.32505
4.82	3.96521	3.29876
4.82333	3.91914	3.2758
4.82667	3.88177	3.25703
4.83	3.85299	3.24266
4.83333	3.8321	3.23233
4.83667	3.81765	3.22551
4.84	3.80811	3.22149
4.84333	3.80211	3.21923
4.84667	3.79831	3.21746
4.85	3.79546	3.21511
4.85333	3.79246	3.21178
4.85667	3.78822	3.20749
4.86	3.78174	3.20192
4.86333	3.77233	3.19459
4.86667	3.75989	3.18577
4.87	3.74505	3.17672
4.87333	3.72865	3.16891
4.87667	3.71118	3.16309
4.88	3.69271	3.15935
4.88333	3.67299	3.1573
4.88667	3.65177	3.15658
4.89	3.62919	3.15701
4.89333	3.60582	3.15821
4.89667	3.5821	3.15961
4.9	3.55804	3.16055
4.90333	3.5331	3.16044
4.90667	3.50654	3.15904
4.91	3.4779	3.15654
4.91333	3.44743	3.15323
4.91667	3.41589	3.14943
4.92	3.38392	3.14556
4.92333	3.35151	3.14217
4.92667	3.31818	3.13961
4.93	3.28373	3.13767
4.93333	3.2487	3.13555
4.93667	3.21407	3.13245
4.94	3.18092	3.12802
4.94333	3.15001	3.12231
4.94667	3.12123	3.11511
4.95	3.09387	3.10606
4.95333	3.06759	3.09534
4.95667	3.04297	3.08356
4.96	3.02088	3.07111
4.96333	3.00182	3.05827
4.96667	2.98593	3.04573
4.97	2.97309	3.03431
4.97333	2.9629	3.02451
4.97667	2.95512	3.0167
4.98	2.95004	3.01145
4.98333	2.94802	3.00961
4.98667	2.94917	3.0121
4.99	2.95338	3.01961
4.99333	2.96039	3.03256
4.99667	2.96965	3.05139
5	2.98041	3.07645
5.00333	2.99209	3.10782
5.00667	3.00458	3.14512
5.01	3.01802	3.18718
5.01333	3.03228	3.23205
5.01667	3.04693	3.27734
5.02	3.06133	3.3202
5.02333	3.07455	3.35769
5.02667	3.08552	3.38773
5.03	3.09355	3.40947
5.03333	3.09836	3.42253
5.03667	3.09952	3.42651
5.04	3.09678	3.42148
5.04333	3.09038	3.40848
5.04667	3.081	3.38907
5.05	3.06921	3.36467
5.05333	3.05539	3.33645
5.05667	3.03972	3.30581
5.06	3.02225	3.27456
5.06333	3.0028	3.24459
5.06667	2.98128	3.21778
5.07	2.95788	3.19583
5.07333	2.93287	3.17971
5.07667	2.90653	3.16976
5.08	2.87941	3.16641
5.08333	2.85226	3.17078
5.08667	2.8258	3.18428
5.09	2.80071	3.20784
5.09333	2.77764	3.24175
5.09667	2.75691	3.28636
5.1	2.73828	3.34216
5.10333	2.7214	3.40933
5.10667	2.70618	3.48732
5.11	2.69256	3.57477
5.11333	2.6803	3.66988
5.11667	2.66928	3.77063
5.12	2.6595	3.87447
5.12333	2.65072	3.97783
5.12667	2.64239	4.07644
5.13	2.63399	4.16615
5.13333	2.62546	4.24341
5.13667	2.61707	4.30532
5.14	2.60931	4.34971
5.14333	2.60276	4.37521
5.14667	2.59772	4.38144
5.15	2.59401	4.36915
5.15333	2.59127	4.33983
5.15667	2.58908	4.29527
5.16	2.58676	4.23746
5.16333	2.5835	4.169
5.16667	2.57919	4.09286
5.17	2.57442	4.01186
5.17333	2.56985	3.9286
5.17667	2.56588	3.84558
5.18	2.56266	3.76509
5.18333	2.55994	3.689
5.18667	2.55695	3.61868
5.19	2.55273	3.55498
5.19333	2.54671	3.49834
5.19667	2.53917	3.4489
5.2	2.531	3.40666
5.20333	2.52304	3.37136
5.20667	2.51587	3.34246
5.21	2.50968	3.31907
5.21333	2.50459	3.29976
5.21667	2.50098	3.28287
5.22	2.49906	3.26695
5.22333	2.49841	3.25056
5.22667	2.49826	3.232
5.23	2.49788	3.20993
5.23333	2.49686	3.18382
5.23667	2.49539	3.15411
5.24	2.49425	3.12184
5.24333	2.49408	3.08784
5.24667	2.49457	3.05268
5.25	2.49499	3.01701
5.25333	2.49502	2.98139
5.25667	2.49492	2.94632
5.26	2.49485	2.91268
5.26333	2.49463	2.88161
5.26667	2.49409	2.85363
5.27	2.49331	2.82876
5.27333	2.49246	2.8074
5.27667	2.49172	2.79022
5.28	2.49119	2.77754
5.28333	2.4909	2.76935
5.28667	2.49067	2.76562
5.29	2.49011	2.76633
5.29333	2.48922	2.77155
5.29667	2.48882	2.78142
5.3	2.49006	2.79571
5.30333	2.49402	2.8138
5.30667	2.50234	2.83519
5.31	2.51796	2.85966
5.31333	2.54571	2.8868
5.31667	2.59275	2.91578
5.32	2.66857	2.94564
5.32333	2.78484	2.97549
5.32667	2.95518	3.00427
5.33	3.19498	3.0309
5.33333	3.52141	3.05483
5.33667	3.9551	3.07635
5.34	4.52663	3.09607
5.34333	5.29062	3.11442
5.34667	6.35012	3.1317
5.35	7.8923	3.14852
5.35333	10.2313	3.16578
5.35667	13.848	3.18422
5.36	19.4106	3.20441
5.36333	27.7585	3.2277
5.36667	39.8379	3.25653
5.37	56.5883	3.29379
5.37333	78.7997	3.34246
5.37667	106.975	3.40598
5.38	141.229	3.48818
5.38333	181.258	3.59276
5.38667	226.368	3.72329
5.39	275.56	3.88323
5.39333	327.638	4.07565
5.39667	381.309	4.30307
5.4	435.255	4.56687
5.40333	488.175	4.86609
5.40667	538.804	5.19723
5.41	585.922	5.55526
5.41333	628.375	5.93457
5.41667	665.112	6.3295
5.42	695.222	6.73398
5.42333	717.987	7.14111
5.42667	732.93	7.54358
5.43	739.845	7.93421
5.43333	738.805	8.30559
5.43667	730.145	8.64986
5.44	714.436	8.95903
5.44333	692.431	9.22575
5.44667	665.021	9.44369
5.45	633.177	9.60774
5.45333	597.9	9.71411
5.45667	560.18	9.76051
5.46	520.959	9.74658
5.46333	481.112	9.67386
5.46667	441.415	9.54548
5.47	402.538	9.36557
5.47333	365.031	9.1389
5.47667	329.327	8.87103
5.48	295.745	8.56855
5.48333	264.499	8.23901
5.48667	235.706	7.89046
5.49	209.405	7.53128
5.49333	185.565	7.16966
5.49667	164.107	6.81279
5.5	144.915	6.46625
5.50333	127.847	6.13412
5.50667	112.747	5.81958
5.51	99.4499	5.52498
5.51333	87.7901	5.25144
5.51667	77.6068	4.99902
5.52	68.7467	4.76738
5.52333	61.0662	4.5561
5.52667	54.4345	4.36426
5.53	48.7368	4.19024
5.53333	43.8785	4.03218
5.53667	39.7872	3.88857
5.54	36.415	3.75849
5.54333	33.7377	3.64139
5.54667	31.7513	3.53657
5.55	30.4655	3.44305
5.55333	29.894	3.3601
5.55667	30.0435	3.28785
5.56	30.9037	3.22699
5.56333	32.4401	3.17781
5.56667	34.5911	3.13961
5.57	37.27	3.1113
5.57333	40.3704	3.092
5.57667	43.7749	3.08118
5.58	47.3613	3.07827
5.58333	51.0076	3.08245
5.58667	54.5929	3.09285
5.59	57.9976	3.10885
5.59333	61.1036	3.12974
5.59667	63.7967	3.15431
5.6	65.973	3.18116
5.60333	67.5455	3.20917
5.60667	68.451	3.23753
5.61	68.6548	3.26557
5.61333	68.1529	3.29304
5.61667	66.9709	3.32085
5.62	65.1619	3.35119
5.62333	62.8018	3.3866
5.62667	59.9822	3.42899
5.63	56.8027	3.47943
5.63333	53.3653	3.53817
5.63667	49.7696	3.60509
5.64	46.1091	3.68027
5.64333	42.4676	3.76413
5.64667	38.9179	3.85687
5.65	35.5199	3.95821
5.65333	32.3189	4.06776
5.65667	29.3467	4.1851
5.66	26.6221	4.30914
5.66333	24.1531	4.43783
5.66667	21.9386	4.5682
5.67	19.9704	4.69658
5.67333	18.2343	4.81896
5.67667	16.7126	4.93098
5.68	15.385	5.02804
5.68333	14.2299	5.1058
5.68667	13.2255	5.16051
5.69	12.3505	5.18963
5.69333	11.5855	5.1925
5.69667	10.9133	5.17021
5.7	10.3197	5.12488
5.70333	9.79354	5.05924
5.70667	9.32553	4.9764
5.71	8.90861	4.8798
5.71333	8.53728	4.77339
5.71667	8.20666	4.6615
5.72	7.91196	4.5484
5.72333	7.6488	4.43813
5.72667	7.41335	4.33432
5.73	7.20199	4.23995
5.73333	7.0111	4.15711
5.73667	6.83734	4.08701
5.74	6.67786	4.02977
5.74333	6.53051	3.98436
5.74667	6.39409	3.94923
5.75	6.26857	3.92293
5.75333	6.15522	3.90438
5.75667	6.05748	3.89257
5.76	5.98251	3.88641
5.76333	5.94229	3.88467
5.76667	5.95391	3.88603
5.77	6.03999	3.88931
5.77333	6.22872	3.89408
5.77667	6.55234	3.90054
5.78	7.04371	3.90904
5.78333	7.73149	3.91993
5.78667	8.63457	3.9337
5.79	9.75718	3.95069
5.79333	11.0856	3.97092
5.79667	12.5867	3.99405
5.8	14.2085	4.0194
5.80333	15.8834	4.04622
5.80667	17.5345	4.07367
5.81	19.0828	4.10035
5.81333	20.4539	4.12433
5.81667	21.585	4.14382
5.82	22.4285	4.15806
5.82333	22.9554	4.1674
5.82667	23.1557	4.17253
5.83	23.0377	4.17393
5.83333	22.6251	4.17224
5.83667	21.9528	4.16847
5.84	21.0627	4.16349
5.84333	20	4.15812
5.84667	18.8114	4.15347
5.85	17.542	4.15084
5.85333	16.2341	4.151
5.85667	14.9251	4.15405
5.86	13.6457	4.15977
5.86333	12.4203	4.16793
5.86667	11.2668	4.17841
5.87	10.1979	4.19101
5.87333	9.22132	4.20516
5.87667	8.34062	4.21998
5.88	7.55599	4.23454
5.88333	6.86511	4.24796
5.88667	6.26393	4.25965
5.89	5.74727	4.2696
5.89333	5.30908	4.27874
5.89667	4.94239	4.28886
5.9	4.63958	4.30183
5.90333	4.39291	4.31901
5.90667	4.19518	4.34101
5.91	4.04038	4.3677
5.91333	3.92384	4.3982
5.91667	3.84144	4.43134
5.92	3.789	4.46593
5.92333	3.76254	4.50079
5.92667	3.75861	4.5348
5.93	3.77415	4.56729
5.93333	3.80618	4.59814
5.93667	3.85174	4.62804
5.94	3.908	4.65861
5.94333	3.97252	4.69186
5.94667	4.04342	4.72942
5.95	4.11893	4.77267
5.95333	4.1972	4.82292
5.95667	4.27652	4.88112
5.96	4.35561	4.94759
5.96333	4.43354	5.02217
5.96667	4.50953	5.10442
5.97	4.58265	5.19334
5.97333	4.65193	5.28716
5.97667	4.71631	5.3838
5.98	4.77467	5.48123
5.98333	4.82584	5.5774
5.98667	4.86854	5.67016
5.99	4.90146	5.75754
5.99333	4.9236	5.83757
5.99667	4.93442	5.9082
6	4.9338	5.96737
6.00333	4.92173	6.01342
6.00667	4.8986	6.04524
6.01	4.86516	6.06192
6.01333	4.82218	6.06257
6.01667	4.77033	6.04647
6.02	4.7103	6.01366
6.02333	4.64268	5.96507
6.02667	4.56845	5.90225
6.03	4.48939	5.82685
6.03333	4.40717	5.74037
6.03667	4.32245	5.64402
6.04	4.23561	5.53919
6.04333	4.14773	5.42821
6.04667	4.06033	5.31409
6.05	3.97487	5.19955
6.05333	3.89312	5.08662
6.05667	3.81704	4.97663
6.06	3.74765	4.87052
6.06333	3.68473	4.76915
6.06667	3.62783	4.67337
6.07	3.57726	4.58393
6.07333	3.53384	4.50126
6.07667	3.498	4.42565
6.08	3.46935	4.35729
6.08333	3.4471	4.29605
6.08667	3.43034	4.24134
6.09	3.41794	4.19226
6.09333	3.40881	4.14795
6.09667	3.40219	4.10778
6.1	3.39729	4.07151
6.10333	3.39304	4.03912
6.10667	3.38861	4.01021
6.11	3.38358	3.98355
6.11333	3.37744	3.95748
6.11667	3.36946	3.93094
6.12	3.35903	3.90388
6.12333	3.34577	3.87658
6.12667	3.32952	3.84891
6.13	3.31038	3.82047
6.13333	3.28881	3.79096
6.13667	3.26574	3.76058
6.14	3.24237	3.73023
6.14333	3.21956	3.70133
6.14667	3.19752	3.67523
6.15	3.17569	3.65292
6.15333	3.15323	3.63506
6.15667	3.12983	3.62216
6.16	3.10597	3.61447
6.16333	3.08253	3.61199
6.16667	3.06006	3.61442
6.17	3.03849	3.62079
6.17333	3.01727	3.62953
6.17667	2.99549	3.63906
6.18	2.97194	3.64813
6.18333	2.94569	3.65578
6.18667	2.91671	3.66121
6.19	2.88592	3.66392
6.19333	2.85453	3.66387
6.19667	2.82303	3.66163
6.2	2.79098	3.65804
6.20333	2.75781	3.65373
6.20667	2.72378	3.64887
6.21	2.69002	3.64326
6.21333	2.65797	3.63662
6.21667	2.62864	3.62909
6.22	2.60236	3.62127
6.22333	2.57891	3.61373
6.22667	2.55796	3.60655
6.23	2.53947	3.59915
6.23333	2.52372	3.59056
6.23667	2.51101	3.58008
6.24	2.50146	3.56736
6.24333	2.49477	3.552
6.24667	2.49025	3.53365
6.25	2.48703	3.51207
6.25333	2.48403	3.48723
6.25667	2.48033	3.45952
6.26	2.47573	3.42962
6.26333	2.47065	3.3981
6.26667	2.46576	3.36556
6.27	2.46171	3.3327
6.27333	2.45893	3.30026
6.27667	2.45738	3.2691
6.28	2.45658	3.24047
6.28333	2.4559	3.21606
6.28667	2.455	3.19758
6.29	2.45389	3.18616
6.29333	2.45253	3.18207
6.29667	2.45061	3.18496
6.3	2.44785	3.1945
6.30333	2.44445	3.2108
6.30667	2.44093	3.23412
6.31	2.43757	3.26423
6.31333	2.43387	3.29977
6.31667	2.42888	3.33829
6.32	2.42243	3.37733
6.32333	2.41553	3.41535
6.32667	2.40932	3.45129
6.33	2.40398	3.48405
6.33333	2.39882	3.51308
6.33667	2.39318	3.53864
6.34	2.38702	3.56149
6.34333	2.38082	3.58216
6.34667	2.37504	3.60071
6.35	2.36965	3.61699
6.35333	2.36426	3.631
6.35667	2.3586	3.6426
6.36	2.35257	3.65129
6.36333	2.34617	3.65632
6.36667	2.3395	3.65693
6.37	2.33291	3.6524
6.37333	2.32678	3.64195
6.37667	2.32135	3.6246
6.38	2.31656	3.59975
6.38333	2.31231	3.56795
6.38667	2.3089	3.53057
6.39	2.30711	3.48887
6.39333	2.30747	3.44363
6.39667	2.30945	3.39564
6.4	2.31175	3.34606
6.40333	2.31336	3.2962
6.40667	2.3143	3.24715
6.41	2.31495	3.1996
6.41333	2.3154	3.15422
6.41667	2.31562	3.11169
6.42	2.31575	3.07237
6.42333	2.31589	3.0361
6.42667	2.31597	3.00249
6.43	2.31541	2.97136
6.43333	2.31337	2.94278
6.43667	2.30949	2.91727
6.44	2.30408	2.89585
6.44333	2.29738	2.87971
6.44667	2.28936	2.86986
6.45	2.28048	2.86723
6.45333	2.27176	2.87293
6.45667	2.26409	2.88848
6.46	2.25754	2.91558
6.46333	2.25156	2.95555
6.46667	2.24539	3.00839
6.47	2.23849	3.07284
6.47333	2.23084	3.14715
6.47667	2.22287	3.22943
6.48	2.21532	3.31766
6.48333	2.2089	3.40977
6.48667	2.20385	3.50374
6.49	2.19978	3.59805
6.49333	2.19605	3.69261
6.49667	2.19217	3.78956
6.5	2.18827	3.89274
6.50333	2.18517	4.00654
6.50667	2.18348	4.13531
6.51	2.18313	4.28333
6.51333	2.18391	4.45437
6.51667	2.18585	4.65045
6.52	2.18887	4.87045
6.52333	2.19264	5.10962
6.52667	2.19679	5.35999
6.53	2.20115	5.61117
6.53333	2.2057	5.85118
6.53667	2.2102	6.0679
6.54	2.21406	6.25074
6.54333	2.21671	6.39117
6.54667	2.21811	6.48277
6.55	2.21837	6.52166
6.55333	2.21751	6.5069
6.55667	2.21542	6.44029
6.56	2.21225	6.32592
6.56333	2.20838	6.16998
6.56667	2.20433	5.9802
6.57	2.20059	5.7653
6.57333	2.19739	5.5345
6.57667	2.19437	5.29692
6.58	2.19099	5.06063
6.58333	2.18714	4.83218
6.58667	2.18341	4.61658
6.59	2.18062	4.41749
6.59333	2.17918	4.23715
6.59667	2.17912	4.07637
6.6	2.18041	3.93544
6.60333	2.18327	3.81469
6.60667	2.188	3.71418
6.61	2.19486	3.63339
6.61333	2.204	3.57145
6.61667	2.21542	3.5275
6.62	2.22892	3.50133
6.62333	2.24407	3.49391
6.62667	2.2604	3.50726
6.63	2.27748	3.54408
6.63333	2.29498	3.60714
6.63667	2.31273	3.69885
6.64	2.33033	3.82208
6.64333	2.34679	3.98076
6.64667	2.36085	4.17873
6.65	2.37161	4.4175
6.65333	2.37894	4.69478
6.65667	2.38364	5.00411
6.66	2.38702	5.3354
[truncated: 1,002 more rows]

## Sheet: Fig2B
Time (min)	Start	2 min
0	0	0
0.00333	-0.00051	-0.000643
0.00667	-0.00378	-0.00394
0.01	-0.0131	-0.0116
0.01333	-0.0292	-0.023
0.01667	-0.04994	-0.03652
0.02	-0.07501	-0.05135
0.02333	-0.10606	-0.06597
0.02667	-0.14154	-0.07678
0.03	-0.17507	-0.08053
0.03333	-0.19933	-0.07762
0.03667	-0.21109	-0.07237
0.04	-0.21286	-0.06992
0.04333	-0.20918	-0.07174
0.04667	-0.20308	-0.07489
0.05	-0.19653	-0.0764
0.05333	-0.19115	-0.07662
0.05667	-0.18789	-0.07732
0.06	-0.18806	-0.07839
0.06333	-0.19304	-0.0786
0.06667	-0.20156	-0.07911
0.07	-0.21009	-0.08366
0.07333	-0.21611	-0.09451
0.07667	-0.21959	-0.10972
0.08	-0.22171	-0.12526
0.08333	-0.22314	-0.13883
0.08667	-0.22373	-0.14911
0.09	-0.22318	-0.15414
0.09333	-0.22145	-0.1546
0.09667	-0.21844	-0.15452
0.1	-0.21366	-0.15685
0.10333	-0.20644	-0.16171
0.10667	-0.19658	-0.16792
0.11	-0.1849	-0.17468
0.11333	-0.17322	-0.18282
0.11667	-0.16336	-0.19348
0.12	-0.15743	-0.20558
0.12333	-0.15941	-0.2165
0.12667	-0.17244	-0.22504
0.13	-0.19475	-0.23316
0.13333	-0.22044	-0.24416
0.13667	-0.24235	-0.25807
0.14	-0.25513	-0.27071
0.14333	-0.25895	-0.27829
0.14667	-0.25874	-0.28128
0.15	-0.25901	-0.28283
0.15333	-0.26161	-0.28432
0.15667	-0.26795	-0.28476
0.16	-0.27848	-0.28467
0.16333	-0.2902	-0.28638
0.16667	-0.29799	-0.28968
0.17	-0.29869	-0.29068
0.17333	-0.29427	-0.28735
0.17667	-0.29111	-0.2834
0.18	-0.29457	-0.28467
0.18333	-0.30432	-0.29368
0.18667	-0.31536	-0.30785
0.19	-0.32257	-0.32265
0.19333	-0.32345	-0.33659
0.19667	-0.31799	-0.34944
0.2	-0.30842	-0.35723
0.20333	-0.29861	-0.35662
0.20667	-0.29165	-0.35115
0.21	-0.28843	-0.34731
0.21333	-0.28951	-0.34805
0.21667	-0.29636	-0.35258
0.22	-0.30985	-0.35901
0.22333	-0.32794	-0.36627
0.22667	-0.34574	-0.37404
0.23	-0.35816	-0.38105
0.23333	-0.36283	-0.38525
0.23667	-0.36103	-0.38608
0.24	-0.35667	-0.38583
0.24333	-0.35414	-0.38744
0.24667	-0.3556	-0.39104
0.25	-0.36092	-0.39517
0.25333	-0.37027	-0.39981
0.25667	-0.38341	-0.40539
0.26	-0.39757	-0.4117
0.26333	-0.40968	-0.41935
0.26667	-0.41844	-0.42987
0.27	-0.42355	-0.44313
0.27333	-0.42609	-0.45598
0.27667	-0.42963	-0.46513
0.28	-0.43754	-0.4703
0.28333	-0.44953	-0.47302
0.28667	-0.46232	-0.47383
0.29	-0.47312	-0.47301
0.29333	-0.48092	-0.47221
0.29667	-0.4856	-0.47298
0.3	-0.48693	-0.47502
0.30333	-0.4841	-0.47649
0.30667	-0.47772	-0.47547
0.31	-0.47245	-0.47223
0.31333	-0.47457	-0.47017
0.31667	-0.48555	-0.47313
0.32	-0.50113	-0.48111
0.32333	-0.51734	-0.49054
0.32667	-0.5332	-0.49906
0.33	-0.54716	-0.5077
0.33333	-0.55514	-0.51851
0.33667	-0.55414	-0.53147
0.34	-0.54581	-0.54426
0.34333	-0.53576	-0.5539
0.34667	-0.5308	-0.55788
0.35	-0.53543	-0.55667
0.35333	-0.54915	-0.55497
0.35667	-0.56762	-0.55726
0.36	-0.58549	-0.56368
0.36333	-0.59789	-0.57232
0.36667	-0.60125	-0.58236
0.37	-0.59418	-0.59287
0.37333	-0.57847	-0.60174
0.37667	-0.55852	-0.60737
0.38	-0.53916	-0.6092
0.38333	-0.52435	-0.60724
0.38667	-0.51676	-0.60232
0.39	-0.51756	-0.59648
0.39333	-0.52615	-0.59287
0.39667	-0.54043	-0.59353
0.4	-0.55729	-0.59622
0.40333	-0.57422	-0.59628
0.40667	-0.59078	-0.59185
0.41	-0.60674	-0.58578
0.41333	-0.62035	-0.58285
0.41667	-0.62955	-0.58615
0.42	-0.63281	-0.59571
0.42333	-0.63031	-0.60874
0.42667	-0.62569	-0.62089
0.43	-0.62401	-0.6286
0.43333	-0.62685	-0.63113
0.43667	-0.63104	-0.63096
0.44	-0.63279	-0.63177
0.44333	-0.63187	-0.63617
0.44667	-0.63109	-0.64478
0.45	-0.63239	-0.65553
0.45333	-0.63428	-0.66393
0.45667	-0.63434	-0.66612
0.46	-0.63337	-0.66217
0.46333	-0.63457	-0.65584
0.46667	-0.63942	-0.65239
0.47	-0.64593	-0.65628
0.47333	-0.65129	-0.66874
0.47667	-0.65519	-0.68616
0.48	-0.65866	-0.70131
0.48333	-0.66219	-0.70802
0.48667	-0.6676	-0.70655
0.49	-0.6776	-0.70277
0.49333	-0.69123	-0.70227
0.49667	-0.70328	-0.70682
0.5	-0.70952	-0.71491
0.50333	-0.71039	-0.72376
0.50667	-0.70838	-0.73159
0.51	-0.70325	-0.73857
0.51333	-0.69302	-0.74516
0.51667	-0.67953	-0.7506
0.52	-0.66896	-0.75339
0.52333	-0.66493	-0.7524
0.52667	-0.66452	-0.74749
0.53	-0.66316	-0.74004
0.53333	-0.66036	-0.73285
0.53667	-0.65956	-0.72831
0.54	-0.66459	-0.72654
0.54333	-0.67752	-0.72587
0.54667	-0.69769	-0.72533
0.55	-0.72082	-0.72628
0.55333	-0.73987	-0.73013
0.55667	-0.74881	-0.73579
0.56	-0.7459	-0.74128
0.56333	-0.73429	-0.74682
0.56667	-0.71996	-0.75392
0.57	-0.70935	-0.76226
0.57333	-0.70785	-0.76975
0.57667	-0.71751	-0.77605
0.58	-0.73511	-0.78285
0.58333	-0.75369	-0.79049
0.58667	-0.76708	-0.79714
0.59	-0.77422	-0.80103
0.59333	-0.77758	-0.80222
0.59667	-0.77736	-0.80234
0.6	-0.77134	-0.80287
0.60333	-0.76026	-0.80358
0.60667	-0.74866	-0.80313
0.61	-0.74065	-0.80148
0.61333	-0.73823	-0.79992
0.61667	-0.74195	-0.79838
0.62	-0.75061	-0.79572
0.62333	-0.76122	-0.79283
0.62667	-0.77119	-0.79282
0.63	-0.77994	-0.79788
0.63333	-0.78752	-0.80578
0.63667	-0.79332	-0.81086
0.64	-0.79742	-0.80973
0.64333	-0.80099	-0.80402
0.64667	-0.80487	-0.79865
0.65	-0.81008	-0.79859
0.65333	-0.81824	-0.80534
0.65667	-0.82844	-0.81582
0.66	-0.83569	-0.82528
0.66333	-0.83461	-0.83097
0.66667	-0.82478	-0.83303
0.67	-0.81273	-0.83276
0.67333	-0.8067	-0.83115
0.67667	-0.80926	-0.82931
0.68	-0.81764	-0.82898
0.68333	-0.82823	-0.83131
0.68667	-0.83776	-0.83547
0.69	-0.84311	-0.83897
0.69333	-0.8425	-0.83952
0.69667	-0.83755	-0.83681
0.7	-0.83319	-0.83287
0.70333	-0.83338	-0.82993
0.70667	-0.83834	-0.82831
0.71	-0.84697	-0.82764
0.71333	-0.85709	-0.82844
0.71667	-0.86352	-0.83245
0.72	-0.86232	-0.84132
0.72333	-0.85616	-0.85412
0.72667	-0.85064	-0.86759
0.73	-0.84736	-0.8794
0.73333	-0.84359	-0.88983
0.73667	-0.8376	-0.90002
0.74	-0.83218	-0.90913
0.74333	-0.83141	-0.91467
0.74667	-0.83617	-0.91559
0.75	-0.84459	-0.91298
0.75333	-0.85469	-0.90822
0.75667	-0.86538	-0.9031
0.76	-0.87587	-0.90054
0.76333	-0.8849	-0.90265
0.76667	-0.89133	-0.90866
0.77	-0.89567	-0.91484
0.77333	-0.89974	-0.91724
0.77667	-0.904	-0.91578
0.78	-0.90715	-0.91353
0.78333	-0.90865	-0.91206
0.78667	-0.90935	-0.91092
0.79	-0.90978	-0.91077
0.79333	-0.91086	-0.91446
0.79667	-0.91379	-0.92366
0.8	-0.91788	-0.93567
0.80333	-0.92105	-0.94585
0.80667	-0.92288	-0.95206
0.81	-0.92531	-0.95555
0.81333	-0.93041	-0.95837
0.81667	-0.93831	-0.96097
0.82	-0.94693	-0.96275
0.82333	-0.95353	-0.963
0.82667	-0.95686	-0.96113
0.83	-0.95782	-0.95725
0.83333	-0.95825	-0.95117
0.83667	-0.95995	-0.94246
0.84	-0.96389	-0.93271
0.84333	-0.96921	-0.92528
0.84667	-0.97321	-0.92351
0.85	-0.97386	-0.92937
0.85333	-0.97189	-0.94114
0.85667	-0.96851	-0.95376
0.86	-0.96342	-0.96372
0.86333	-0.9568	-0.97084
0.86667	-0.95025	-0.9752
0.87	-0.94534	-0.97622
0.87333	-0.94269	-0.9746
0.87667	-0.94254	-0.97199
0.88	-0.94473	-0.9698
0.88333	-0.94671	-0.97027
0.88667	-0.94412	-0.97645
0.89	-0.93568	-0.98843
0.89333	-0.92552	-1.00137
0.89667	-0.91886	-1.00966
0.9	-0.91743	-1.01208
0.90333	-0.92024	-1.01167
0.90667	-0.92594	-1.01101
0.91	-0.93398	-1.00943
0.91333	-0.94605	-1.00583
0.91667	-0.96416	-1.00211
0.92	-0.98544	-1.00193
0.92333	-1.00246	-1.00779
0.92667	-1.00954	-1.01898
0.93	-1.00592	-1.0317
0.93333	-0.9947	-1.04119
0.93667	-0.98126	-1.04306
0.94	-0.97095	-1.03457
0.94333	-0.96727	-1.01706
0.94667	-0.97088	-0.99646
0.95	-0.979	-0.98041
0.95333	-0.98735	-0.97385
0.95667	-0.99319	-0.97698
0.96	-0.99612	-0.98623
0.96333	-0.99774	-0.99602
0.96667	-0.99944	-1.00087
0.97	-1.00048	-0.99855
0.97333	-0.99933	-0.99231
0.97667	-0.9958	-0.98946
0.98	-0.99161	-0.99522
0.98333	-0.98981	-1.0078
0.98667	-0.99275	-1.021
0.99	-1.0002	-1.03033
0.99333	-1.00995	-1.03548
0.99667	-1.01972	-1.03915
1	-1.02821	-1.04399
1.00333	-1.03495	-1.04986
1.00667	-1.03861	-1.05424
1.01	-1.03648	-1.05473
1.01333	-1.02763	-1.05162
1.01667	-1.01567	-1.04826
1.02	-1.00691	-1.04766
1.02333	-1.00504	-1.04873
1.02667	-1.00876	-1.04775
1.03	-1.01572	-1.04361
1.03333	-1.02568	-1.03987
1.03667	-1.03851	-1.04073
1.04	-1.05112	-1.04655
1.04333	-1.05725	-1.05454
1.04667	-1.0516	-1.06184
1.05	-1.03557	-1.06645
1.05333	-1.01704	-1.06761
1.05667	-1.00456	-1.06631
1.06	-1.00184	-1.06372
1.06333	-1.00761	-1.06012
1.06667	-1.01932	-1.05575
1.07	-1.03413	-1.0517
1.07333	-1.04751	-1.04988
1.07667	-1.05423	-1.05179
1.08	-1.05075	-1.05698
1.08333	-1.03782	-1.06298
1.08667	-1.02192	-1.06821
1.09	-1.01136	-1.07272
1.09333	-1.01033	-1.07608
1.09667	-1.01704	-1.0777
1.1	-1.02663	-1.07823
1.10333	-1.03599	-1.07892
1.10667	-1.04537	-1.08029
1.11	-1.05551	-1.08109
1.11333	-1.06505	-1.07884
1.11667	-1.07218	-1.07286
1.12	-1.07747	-1.06544
1.12333	-1.08264	-1.05903
1.12667	-1.08732	-1.05394
1.13	-1.08988	-1.04908
1.13333	-1.08992	-1.04429
1.13667	-1.08852	-1.04138
1.14	-1.08659	-1.04249
1.14333	-1.08348	-1.04813
1.14667	-1.07797	-1.05632
1.15	-1.07042	-1.06309
1.15333	-1.06234	-1.06593
1.15667	-1.05439	-1.06668
1.16	-1.04799	-1.0684
1.16333	-1.04634	-1.07065
1.16667	-1.04978	-1.07148
1.17	-1.05425	-1.07212
1.17333	-1.05693	-1.07482
1.17667	-1.05837	-1.07864
1.18	-1.0589	-1.08124
1.18333	-1.05857	-1.08152
1.18667	-1.06054	-1.07974
1.19	-1.06841	-1.07789
1.19333	-1.08003	-1.07738
1.19667	-1.08873	-1.0757
1.2	-1.09049	-1.06926
1.20333	-1.08698	-1.05889
1.20667	-1.0823	-1.05
1.21	-1.07975	-1.0475
1.21333	-1.08147	-1.05162
1.21667	-1.08801	-1.05846
1.22	-1.09699	-1.06337
1.22333	-1.10431	-1.06358
1.22667	-1.10747	-1.05865
1.23	-1.10734	-1.05024
1.23333	-1.10706	-1.043
1.23667	-1.10899	-1.04293
1.24	-1.11199	-1.05228
1.24333	-1.11189	-1.06772
1.24667	-1.10617	-1.08357
1.25	-1.09903	-1.09503
1.25333	-1.09737	-1.09956
1.25667	-1.10165	-1.09784
1.26	-1.10586	-1.09321
1.26333	-1.10494	-1.08934
1.26667	-1.09948	-1.08967
1.27	-1.09438	-1.09706
1.27333	-1.09393	-1.11039
1.27667	-1.09834	-1.12432
1.28	-1.10563	-1.13449
1.28333	-1.11536	-1.13971
1.28667	-1.12823	-1.1404
1.29	-1.14241	-1.13732
1.29333	-1.15298	-1.13183
1.29667	-1.15667	-1.12663
1.3	-1.15564	-1.1238
1.30333	-1.15407	-1.12184
1.30667	-1.15216	-1.11702
1.31	-1.14649	-1.10732
1.31333	-1.13522	-1.09494
1.31667	-1.11983	-1.0851
1.32	-1.10374	-1.08167
1.32333	-1.09195	-1.08494
1.32667	-1.08937	-1.09256
1.33	-1.0964	-1.10138
1.33333	-1.10783	-1.10923
1.33667	-1.11729	-1.11498
1.34	-1.12149	-1.11801
1.34333	-1.12162	-1.11891
1.34667	-1.12278	-1.11972
1.35	-1.1297	-1.12265
1.35333	-1.14214	-1.12812
1.35667	-1.15549	-1.1357
1.36	-1.16442	-1.14649
1.36333	-1.16602	-1.16081
1.36667	-1.16179	-1.17554
1.37	-1.1557	-1.18602
1.37333	-1.15068	-1.18915
1.37667	-1.14847	-1.18482
1.38	-1.14955	-1.17579
1.38333	-1.15219	-1.16582
1.38667	-1.15468	-1.15804
1.39	-1.15812	-1.15422
1.39333	-1.16356	-1.15472
1.39667	-1.16838	-1.15841
1.4	-1.16832	-1.16224
1.40333	-1.16232	-1.16264
1.40667	-1.15538	-1.15853
1.41	-1.15558	-1.15238
1.41333	-1.16562	-1.14799
1.41667	-1.17942	-1.14673
1.42	-1.18924	-1.14723
1.42333	-1.19336	-1.14908
1.42667	-1.19586	-1.15328
1.43	-1.20174	-1.15913
1.43333	-1.21123	-1.16428
1.43667	-1.21909	-1.16675
1.44	-1.22084	-1.16522
1.44333	-1.21683	-1.15971
1.44667	-1.20939	-1.15309
1.45	-1.19946	-1.14943
1.45333	-1.18606	-1.14917
1.45667	-1.16825	-1.14979
1.46	-1.14936	-1.15119
1.46333	-1.13701	-1.15499
1.46667	-1.13528	-1.16005
1.47	-1.14054	-1.16404
1.47333	-1.14702	-1.16888
1.47667	-1.15121	-1.17911
1.48	-1.15172	-1.19409
1.48333	-1.14945	-1.20692
1.48667	-1.14694	-1.21164
1.49	-1.14578	-1.20735
1.49333	-1.14582	-1.19544
1.49667	-1.14722	-1.17808
1.5	-1.15149	-1.15888
1.50333	-1.15907	-1.14131
1.50667	-1.16747	-1.12852
1.51	-1.17311	-1.12337
1.51333	-1.17403	-1.12557
1.51667	-1.1708	-1.13151
1.52	-1.165	-1.13757
1.52333	-1.15701	-1.14103
1.52667	-1.14781	-1.14084
1.53	-1.14108	-1.14049
1.53333	-1.14075	-1.14637
1.53667	-1.14751	-1.16105
1.54	-1.15815	-1.17974
1.54333	-1.16774	-1.19421
1.54667	-1.17176	-1.19934
1.55	-1.16721	-1.19671
1.55333	-1.15431	-1.19211
1.55667	-1.13747	-1.18957
1.56	-1.12361	-1.18947
1.56333	-1.11896	-1.19148
1.56667	-1.12551	-1.19497
1.57	-1.14005	-1.19817
1.57333	-1.15702	-1.20007
1.57667	-1.17149	-1.19997
1.58	-1.18043	-1.19472
1.58333	-1.18352	-1.18119
1.58667	-1.1821	-1.16161
1.59	-1.1776	-1.1428
1.59333	-1.17235	-1.1312
1.59667	-1.16995	-1.13067
1.6	-1.17216	-1.14171
1.60333	-1.17658	-1.15981
1.60667	-1.17872	-1.17657
1.61	-1.17646	-1.18506
1.61333	-1.17266	-1.18397
1.61667	-1.17232	-1.17654
1.62	-1.17825	-1.16741
1.62333	-1.18934	-1.16052
1.62667	-1.20026	-1.15837
1.63	-1.20503	-1.16225
1.63333	-1.20273	-1.17263
1.63667	-1.197	-1.18858
1.64	-1.19059	-1.20679
1.64333	-1.18411	-1.22202
1.64667	-1.17826	-1.22954
1.65	-1.17407	-1.22747
1.65333	-1.17112	-1.21719
1.65667	-1.16769	-1.20237
1.66	-1.16357	-1.1879
1.66333	-1.16104	-1.17883
1.66667	-1.16251	-1.17763
1.67	-1.16813	-1.18248
1.67333	-1.17483	-1.19047
1.67667	-1.17818	-1.1999
1.68	-1.17587	-1.20745
1.68333	-1.1688	-1.20852
1.68667	-1.16107	-1.2028
1.69	-1.15943	-1.19548
1.69333	-1.16843	-1.19158
1.69667	-1.18556	-1.19286
1.7	-1.20399	-1.19934
1.70333	-1.21906	-1.2096
1.70667	-1.22952	-1.22072
1.71	-1.23505	-1.22979
1.71333	-1.23533	-1.23498
1.71667	-1.23156	-1.23618
1.72	-1.22605	-1.23443
1.72333	-1.21954	-1.2319
1.72667	-1.21172	-1.23293
1.73	-1.20384	-1.2412
1.73333	-1.1974	-1.25541
1.73667	-1.19189	-1.26939
1.74	-1.1866	-1.2765
1.74333	-1.18274	-1.27453
1.74667	-1.18302	-1.26618
1.75	-1.18937	-1.25575
1.75333	-1.20023	-1.24736
1.75667	-1.21021	-1.24398
1.76	-1.2144	-1.24579
1.76333	-1.21287	-1.25007
1.76667	-1.21025	-1.25253
1.77	-1.21169	-1.25046
1.77333	-1.21999	-1.24507
1.77667	-1.23427	-1.23857
1.78	-1.25012	-1.23071
1.78333	-1.26201	-1.22083
1.78667	-1.26574	-1.21168
1.79	-1.2592	-1.2085
1.79333	-1.24398	-1.21316
1.79667	-1.2261	-1.22198
1.8	-1.21331	-1.23004
1.80333	-1.21124	-1.23419
1.80667	-1.22008	-1.23276
1.81	-1.23427	-1.22638
1.81333	-1.24617	-1.21817
1.81667	-1.25036	-1.21111
1.82	-1.24703	-1.2072
1.82333	-1.24132	-1.20798
1.82667	-1.2369	-1.21313
1.83	-1.23297	-1.22022
1.83333	-1.22903	-1.22643
1.83667	-1.22747	-1.22921
1.84	-1.23029	-1.22747
1.84333	-1.23644	-1.22296
1.84667	-1.24284	-1.21898
1.85	-1.24654	-1.21833
1.85333	-1.24716	-1.22211
1.85667	-1.24731	-1.2302
1.86	-1.2496	-1.24099
1.86333	-1.25391	-1.25073
1.86667	-1.25892	-1.25637
1.87	-1.2646	-1.25906
1.87333	-1.2713	-1.26299
1.87667	-1.27775	-1.27052
1.88	-1.28098	-1.27941
1.88333	-1.27778	-1.28517
1.88667	-1.26698	-1.28502
1.89	-1.25138	-1.27955
1.89333	-1.23691	-1.27173
1.89667	-1.22871	-1.26421
1.9	-1.22812	-1.25787
1.90333	-1.23322	-1.25294
1.90667	-1.24142	-1.24904
1.91	-1.25124	-1.24561
1.91333	-1.26215	-1.24392
1.91667	-1.27331	-1.24564
1.92	-1.28267	-1.24969
1.92333	-1.28674	-1.25431
1.92667	-1.28175	-1.26067
1.93	-1.26671	-1.27044
1.93333	-1.24665	-1.28133
1.93667	-1.23058	-1.28809
1.94	-1.22421	-1.28754
1.94333	-1.22703	-1.28179
1.94667	-1.23586	-1.27583
1.95	-1.24787	-1.27205
1.95333	-1.26197	-1.26912
1.95667	-1.2796	-1.26542
1.96	-1.30144	-1.26223
1.96333	-1.32404	-1.26271
1.96667	-1.34177	-1.26807
1.97	-1.35034	-1.2768
1.97333	-1.34822	-1.28676
1.97667	-1.33683	-1.29651
1.98	-1.31879	-1.30564
1.98333	-1.29676	-1.31362
1.98667	-1.27535	-1.31819
1.99	-1.26135	-1.31716
1.99333	-1.25947	-1.31124
1.99667	-1.26808	-1.30301
2	-1.27932	-1.29401
2.00333	-1.28505	-1.28513
2.00667	-1.28292	-1.27945
2.01	-1.27621	-1.2811
2.01333	-1.26936	-1.28993
2.01667	-1.26552	-1.30062
2.02	-1.26644	-1.30818
2.02333	-1.27163	-1.31135
2.02667	-1.27798	-1.31026
2.03	-1.28158	-1.30483
2.03333	-1.27915	-1.2962
2.03667	-1.26998	-1.28668
2.04	-1.257	-1.27823
2.04333	-1.2443	-1.2726
2.04667	-1.23573	-1.2716
2.05	-1.23507	-1.27493
2.05333	-1.2425	-1.27886
2.05667	-1.25246	-1.27949
2.06	-1.25861	-1.27527
2.06333	-1.25812	-1.26643
2.06667	-1.2518	-1.25632
2.07	-1.2437	-1.25201
2.07333	-1.24038	-1.25836
2.07667	-1.24721	-1.27264
2.08	-1.26383	-1.28776
2.08333	-1.2837	-1.299
2.08667	-1.29854	-1.30483
2.09	-1.30297	-1.30306
2.09333	-1.2964	-1.2919
2.09667	-1.28349	-1.27436
2.1	-1.27181	-1.25715
2.10333	-1.26624	-1.24622
2.10667	-1.26529	-1.24488
2.11	-1.26371	-1.25278
2.11333	-1.25825	-1.26484
2.11667	-1.25024	-1.27401
2.12	-1.24296	-1.27643
2.12333	-1.23903	-1.27337
2.12667	-1.24137	-1.2692
2.13	-1.25262	-1.26809
2.13333	-1.27028	-1.27121
2.13667	-1.28645	-1.27667
2.14	-1.29478	-1.2823
2.14333	-1.29508	-1.28762
2.14667	-1.2912	-1.29239
2.15	-1.28724	-1.29528
2.15333	-1.28566	-1.29526
2.15667	-1.28699	-1.29209
2.16	-1.29117	-1.28576
2.16333	-1.299	-1.27753
2.16667	-1.31081	-1.27061
2.17	-1.32309	-1.26782
2.17333	-1.33	-1.26815
2.17667	-1.32941	-1.26752
2.18	-1.32389	-1.26365
2.18333	-1.31633	-1.25891
2.18667	-1.30788	-1.25851
2.19	-1.29985	-1.26556
2.19333	-1.29528	-1.27802
2.19667	-1.29759	-1.29127
2.2	-1.30741	-1.30077
2.20333	-1.32142	-1.30202
2.20667	-1.33454	-1.29365
2.21	-1.34312	-1.27951
2.21333	-1.34599	-1.26513
2.21667	-1.34328	-1.25432
2.22	-1.33609	-1.24863
2.22333	-1.3266	-1.24683
2.22667	-1.31837	-1.24574
2.23	-1.31618	-1.24375
2.23333	-1.32159	-1.24213
2.23667	-1.3297	-1.24234
2.24	-1.33384	-1.24416
2.24333	-1.33136	-1.24596
2.24667	-1.32402	-1.24501
2.25	-1.31476	-1.23926
2.25333	-1.30468	-1.22958
2.25667	-1.293	-1.2187
2.26	-1.27955	-1.20881
2.26333	-1.26568	-1.2018
2.26667	-1.25269	-1.19973
2.27	-1.24087	-1.20299
2.27333	-1.23061	-1.20905
2.27667	-1.22359	-1.21405
2.28	-1.22284	-1.21553
2.28333	-1.23117	-1.21503
2.28667	-1.24789	-1.21756
2.29	-1.26817	-1.22648
2.29333	-1.28579	-1.24096
2.29667	-1.29567	-1.25915
2.3	-1.29575	-1.27996
2.30333	-1.28728	-1.30129
2.30667	-1.27352	-1.31966
2.31	-1.2589	-1.33317
2.31333	-1.24816	-1.34341
2.31667	-1.24405	-1.35283
2.32	-1.24655	-1.36188
2.32333	-1.25492	-1.36926
2.32667	-1.26824	-1.37306
2.33	-1.28417	-1.37248
2.33333	-1.29988	-1.37018
2.33667	-1.31306	-1.37015
2.34	-1.32122	-1.37416
2.34333	-1.3229	-1.38335
2.34667	-1.31982	-1.39841
2.35	-1.31601	-1.41658
2.35333	-1.31483	-1.43368
2.35667	-1.31757	-1.44869
2.36	-1.32323	-1.46235
2.36333	-1.32876	-1.47363
2.36667	-1.33119	-1.48031
2.37	-1.32932	-1.48092
2.37333	-1.32311	-1.47599
2.37667	-1.31478	-1.46843
2.38	-1.30995	-1.4614
2.38333	-1.31253	-1.45542
2.38667	-1.3195	-1.44873
2.39	-1.32382	-1.43977
2.39333	-1.32137	-1.42771
2.39667	-1.31437	-1.41213
2.4	-1.30897	-1.39489
2.40333	-1.31056	-1.37959
2.40667	-1.32013	-1.36818
2.41	-1.33225	-1.36093
2.41333	-1.33898	-1.35799
2.41667	-1.33587	-1.35904
2.42	-1.3234	-1.36401
2.42333	-1.3057	-1.37248
2.42667	-1.28869	-1.38091
2.43	-1.27671	-1.384
2.43333	-1.27016	-1.3785
2.43667	-1.26653	-1.36416
2.44	-1.26302	-1.34353
2.44333	-1.25735	-1.32132
2.44667	-1.24802	-1.30206
2.45	-1.23597	-1.28772
2.45333	-1.22453	-1.277
2.45667	-1.21572	-1.26633
2.46	-1.20814	-1.25333
2.46333	-1.20034	-1.23952
2.46667	-1.19396	-1.22851
2.47	-1.19064	-1.22269
2.47333	-1.18965	-1.22199
2.47667	-1.19009	-1.22524
2.48	-1.19205	-1.23191
2.48333	-1.19591	-1.24085
2.48667	-1.20262	-1.24905
2.49	-1.21295	-1.25416
2.49333	-1.22523	-1.2568
2.49667	-1.23531	-1.25917
2.5	-1.23982	-1.26163
2.50333	-1.23909	-1.26167
2.50667	-1.23566	-1.25666
2.51	-1.2309	-1.24642
2.51333	-1.22481	-1.2329
2.51667	-1.2183	-1.21855
2.52	-1.21441	-1.20502
2.52333	-1.21634	-1.19226
2.52667	-1.22337	-1.17962
2.53	-1.23045	-1.16771
2.53333	-1.2331	-1.15824
2.53667	-1.23173	-1.1531
2.54	-1.23062	-1.15441
2.54333	-1.23254	-1.16317
2.54667	-1.23557	-1.17756
2.55	-1.23556	-1.19484
2.55333	-1.22996	-1.2131
2.55667	-1.21949	-1.22976
2.56	-1.20724	-1.24092
2.56333	-1.19635	-1.24414
2.56667	-1.18824	-1.24035
2.57	-1.18238	-1.23255
2.57333	-1.17747	-1.22431
2.57667	-1.17326	-1.21931
2.58	-1.17032	-1.21939
2.58333	-1.16949	-1.22302
2.58667	-1.17233	-1.22771
2.59	-1.18008	-1.23249
2.59333	-1.19115	-1.2382
2.59667	-1.2003	-1.2463
2.6	-1.20302	-1.2553
2.60333	-1.19986	-1.25977
2.60667	-1.19466	-1.25549
2.61	-1.19091	-1.24291
2.61333	-1.19068	-1.22685
2.61667	-1.19413	-1.21525
2.62	-1.19991	-1.21435
2.62333	-1.20674	-1.22383
2.62667	-1.21386	-1.23855
2.63	-1.22033	-1.25315
2.63333	-1.22545	-1.26397
2.63667	-1.2295	-1.26866
2.64	-1.23311	-1.26654
2.64333	-1.23689	-1.25989
2.64667	-1.24235	-1.25236
2.65	-1.24927	-1.24542
2.65333	-1.25346	-1.23738
2.65667	-1.25196	-1.22592
2.66	-1.24794	-1.21145
2.66333	-1.24702	-1.19773
2.66667	-1.25121	-1.18965
2.67	-1.25682	-1.19034
2.67333	-1.25828	-1.19976
2.67667	-1.25486	-1.21438
2.68	-1.25131	-1.22829
2.68333	-1.25191	-1.2362
2.68667	-1.25764	-1.23596
2.69	-1.26853	-1.22926
2.69333	-1.28368	-1.22143
2.69667	-1.29972	-1.21921
2.7	-1.31313	-1.22568
2.70333	-1.32227	-1.23843
2.70667	-1.32604	-1.25316
2.71	-1.32311	-1.26641
2.71333	-1.31391	-1.27639
2.71667	-1.30192	-1.28415
2.72	-1.29139	-1.29153
2.72333	-1.28342	-1.29828
2.72667	-1.27685	-1.30247
2.73	-1.27238	-1.30109
2.73333	-1.27275	-1.29177
2.73667	-1.27927	-1.27698
2.74	-1.28936	-1.26368
2.74333	-1.29759	-1.25765
2.74667	-1.30016	-1.26081
2.75	-1.29797	-1.2708
2.75333	-1.29507	-1.28106
2.75667	-1.29517	-1.28589
2.76	-1.2997	-1.28581
2.76333	-1.30839	-1.28526
2.76667	-1.3207	-1.28712
2.77	-1.33489	-1.29156
2.77333	-1.34648	-1.29702
2.77667	-1.35035	-1.30009
2.78	-1.34492	-1.29766
2.78333	-1.33308	-1.29087
2.78667	-1.3197	-1.28537
2.79	-1.30936	-1.2865
2.79333	-1.30583	-1.29478
2.79667	-1.31081	-1.3063
2.8	-1.3218	-1.31575
2.80333	-1.3339	-1.3196
2.80667	-1.34453	-1.31817
2.81	-1.35377	-1.31387
2.81333	-1.3607	-1.30761
2.81667	-1.36244	-1.29927
2.82	-1.35659	-1.29173
2.82333	-1.34387	-1.28929
2.82667	-1.32944	-1.2915
2.83	-1.32158	-1.29361
2.83333	-1.32718	-1.29284
2.83667	-1.3473	-1.29052
2.84	-1.37637	-1.28968
2.84333	-1.40514	-1.29317
2.84667	-1.42621	-1.30128
2.85	-1.43823	-1.31049
2.85333	-1.44461	-1.31696
2.85667	-1.44933	-1.32006
2.86	-1.45499	-1.32112
2.86333	-1.46327	-1.32096
2.86667	-1.47561	-1.32079
2.87	-1.49227	-1.32289
2.87333	-1.50996	-1.32932
2.87667	-1.52284	-1.34098
2.88	-1.52756	-1.35621
2.88333	-1.52623	-1.37002
2.88667	-1.52324	-1.37759
2.89	-1.51949	-1.37781
2.89333	-1.51187	-1.37362
2.89667	-1.49771	-1.37015
2.9	-1.47784	-1.37085
2.90333	-1.45662	-1.37521
2.90667	-1.44038	-1.38123
2.91	-1.43353	-1.38756
2.91333	-1.43515	-1.39281
2.91667	-1.4404	-1.39547
2.92	-1.44375	-1.3949
2.92333	-1.4404	-1.39189
2.92667	-1.42725	-1.38913
2.93	-1.40562	-1.3896
2.93333	-1.3821	-1.39453
2.93667	-1.36379	-1.40292
2.94	-1.3536	-1.41137
2.94333	-1.35108	-1.41568
2.94667	-1.35433	-1.41416
2.95	-1.36027	-1.40858
2.95333	-1.36494	-1.40155
2.95667	-1.36469	-1.39523
2.96	-1.3578	-1.3928
2.96333	-1.34522	-1.39624
2.96667	-1.33062	-1.40171
2.97	-1.3192	-1.40151
2.97333	-1.31445	-1.39132
2.97667	-1.31547	-1.37335
2.98	-1.31744	-1.35374
2.98333	-1.315	-1.338
2.98667	-1.30629	-1.32733
2.99	-1.2935	-1.31947
2.99333	-1.28116	-1.31312
2.99667	-1.27384	-1.30908
3	-1.27331	-1.30815
3.00333	-1.27794	-1.31048
3.00667	-1.28629	-1.31473
3.01	-1.29876	-1.3175
3.01333	-1.31447	-1.31657
3.01667	-1.33022	-1.31296
3.02	-1.343	-1.30919
3.02333	-1.35099	-1.30719
3.02667	-1.35305	-1.30646
3.03	-1.3506	-1.30483
3.03333	-1.34855	-1.30096
3.03667	-1.3506	-1.29456
3.04	-1.35462	-1.28593
3.04333	-1.35591	-1.2764
3.04667	-1.35279	-1.2677
3.05	-1.34705	-1.26065
3.05333	-1.34123	-1.25496
3.05667	-1.33636	-1.25205
3.06	-1.33219	-1.25562
3.06333	-1.32911	-1.2664
3.06667	-1.32879	-1.27953
3.07	-1.33297	-1.28864
3.07333	-1.34087	-1.2904
3.07667	-1.3471	-1.28628
3.08	-1.34474	-1.28124
3.08333	-1.33168	-1.27975
3.08667	-1.3132	-1.28318
3.09	-1.2993	-1.29014
3.09333	-1.29866	-1.29796
3.09667	-1.31244	-1.30461
3.1	-1.33283	-1.30985
3.10333	-1.34786	-1.31401
3.10667	-1.34874	-1.31621
3.11	-1.33482	-1.315
3.11333	-1.31275	-1.31069
3.11667	-1.29161	-1.30589
3.12	-1.2788	-1.30326
3.12333	-1.27733	-1.30274
3.12667	-1.28432	-1.30147
3.13	-1.29276	-1.29705
3.13333	-1.29613	-1.28905
3.13667	-1.29273	-1.27796
3.14	-1.28652	-1.26545
3.14333	-1.28305	-1.2551
3.14667	-1.28464	-1.25148
3.15	-1.29032	-1.2577
3.15333	-1.29844	-1.27331
3.15667	-1.30712	-1.29311
3.16	-1.31387	-1.30766
3.16333	-1.31771	-1.30915
3.16667	-1.3204	-1.29809
3.17	-1.32312	-1.28169
3.17333	-1.32454	-1.26674
3.17667	-1.32358	-1.25625
3.18	-1.32045	-1.25129
3.18333	-1.31524	-1.25331
3.18667	-1.30764	-1.2632
3.19	-1.29788	-1.27889
3.19333	-1.28758	-1.2951
3.19667	-1.27943	-1.30613
3.2	-1.27494	-1.30938
3.20333	-1.27214	-1.30586
3.20667	-1.26718	-1.29845
3.21	-1.25887	-1.29076
3.21333	-1.25089	-1.28525
3.21667	-1.24881	-1.28075
3.22	-1.25565	-1.27536
3.22333	-1.27014	-1.27095
3.22667	-1.28737	-1.27048
3.23	-1.30124	-1.27338
3.23333	-1.3084	-1.27702
3.23667	-1.30949	-1.27972
3.24	-1.30746	-1.28134
3.24333	-1.30513	-1.28184
3.24667	-1.30366	-1.28081
3.25	-1.30312	-1.27889
3.25333	-1.30394	-1.27775
3.25667	-1.30678	-1.27718
3.26	-1.31118	-1.27483
3.26333	-1.31469	-1.27013
3.26667	-1.31377	-1.26545
3.27	-1.30695	-1.26329
3.27333	-1.29711	-1.26442
3.27667	-1.28952	-1.26823
3.28	-1.28796	-1.27354
3.28333	-1.29396	-1.27928
3.28667	-1.3075	-1.28474
3.29	-1.32538	-1.29006
3.29333	-1.34108	-1.29641
3.29667	-1.34829	-1.30393
3.3	-1.34489	-1.31114
3.30333	-1.33462	-1.31708
3.30667	-1.32396	-1.32175
3.31	-1.31635	-1.32641
3.31333	-1.31137	-1.33424
3.31667	-1.30833	-1.34679
3.32	-1.30688	-1.35962
3.32333	-1.30585	-1.36514
3.32667	-1.30454	-1.36052
3.33	-1.3036	-1.34955
3.33333	-1.30355	-1.33763
3.33667	-1.30367	-1.3282
3.34	-1.30278	-1.3221
3.34333	-1.30099	-1.31785
3.34667	-1.30025	-1.31343
3.35	-1.3025	-1.30921
3.35333	-1.30875	-1.30807
3.35667	-1.31919	-1.31198
3.36	-1.33158	-1.31959
3.36333	-1.3412	-1.32777
3.36667	-1.34398	-1.33412
3.37	-1.33745	-1.33758
3.37333	-1.32049	-1.3378
3.37667	-1.29626	-1.3355
3.38	-1.27289	-1.33306
3.38333	-1.25692	-1.33301
3.38667	-1.24902	-1.33449
3.39	-1.24818	-1.33273
3.39333	-1.25442	-1.3241
3.39667	-1.26567	-1.31041
3.4	-1.27726	-1.29807
3.40333	-1.28567	-1.29415
3.40667	-1.29005	-1.30127
3.41	-1.29166	-1.3152
3.41333	-1.29415	-1.32798
3.41667	-1.30214	-1.33254
3.42	-1.31706	-1.32534
3.42333	-1.3361	-1.3069
3.42667	-1.35477	-1.28139
3.43	-1.36854	-1.25547
3.43333	-1.37458	-1.23494
3.43667	-1.37367	-1.22256
3.44	-1.36863	-1.21967
3.44333	-1.36081	-1.22713
3.44667	-1.35083	-1.24397
3.45	-1.34174	-1.26671
3.45333	-1.33637	-1.2908
3.45667	-1.33334	-1.31351
3.46	-1.33028	-1.33358
3.46333	-1.32701	-1.34761
3.46667	-1.32447	-1.35111
3.47	-1.32521	-1.34391
3.47333	-1.33244	-1.33155
3.47667	-1.34454	-1.32026
3.48	-1.35375	-1.31268
3.48333	-1.35204	-1.30839
3.48667	-1.33712	-1.30532
3.49	-1.31466	-1.3019
3.49333	-1.29584	-1.29931
3.49667	-1.2905	-1.29828
3.5	-1.30098	-1.29568
3.50333	-1.32267	-1.28923
3.50667	-1.34797	-1.28204
3.51	-1.36854	-1.27841
3.51333	-1.37756	-1.27829
3.51667	-1.37292	-1.27849
3.52	-1.35857	-1.27814
3.52333	-1.34161	-1.28021
3.52667	-1.32761	-1.28679
3.53	-1.31894	-1.29577
3.53333	-1.31519	-1.30342
3.53667	-1.31425	-1.30841
3.54	-1.31424	-1.31135
3.54333	-1.3145	-1.31141
3.54667	-1.31516	-1.307
3.55	-1.31669	-1.29908
3.55333	-1.31958	-1.29016
3.55667	-1.32382	-1.28115
3.56	-1.32767	-1.27201
3.56333	-1.32839	-1.26381
3.56667	-1.32665	-1.25803
3.57	-1.32685	-1.2541
3.57333	-1.33132	-1.24923
3.57667	-1.33786	-1.24163
3.58	-1.34283	-1.23365
3.58333	-1.34461	-1.23058
3.58667	-1.34391	-1.2361
3.59	-1.34218	-1.2488
3.59333	-1.34002	-1.26384
3.59667	-1.33668	-1.277
3.6	-1.33159	-1.28608
3.60333	-1.32498	-1.29061
3.60667	-1.31707	-1.29136
3.61	-1.3085	-1.28896
3.61333	-1.30042	-1.28416
3.61667	-1.29411	-1.27957
3.62	-1.2917	-1.27926
3.62333	-1.2962	-1.28476
3.62667	-1.30823	-1.29216
3.63	-1.32278	-1.29513
3.63333	-1.33302	-1.29087
3.63667	-1.3364	-1.28181
3.64	-1.33377	-1.27193
3.64333	-1.32616	-1.26408
3.64667	-1.31517	-1.26059
3.65	-1.30416	-1.26306
3.65333	-1.29704	-1.27066
3.65667	-1.29613	-1.28006
3.66	-1.30072	-1.28854
3.66333	-1.30729	-1.29615
3.66667	-1.31159	-1.30382
3.67	-1.31262	-1.31218
3.67333	-1.31287	-1.32267
3.67667	-1.31253	-1.33568
3.68	-1.30925	-1.34778
3.68333	-1.30377	-1.35271
3.68667	-1.29983	-1.34626
3.69	-1.29963	-1.32997
3.69333	-1.30232	-1.30986
3.69667	-1.3055	-1.29303
3.7	-1.30702	-1.28456
3.70333	-1.3057	-1.28501
3.70667	-1.30138	-1.29112
3.71	-1.29577	-1.29804
3.71333	-1.29271	-1.302
3.71667	-1.296	-1.30319
3.72	-1.30637	-1.30425
3.72333	-1.32099	-1.30642
3.72667	-1.33539	-1.30969
3.73	-1.34491	-1.31499
3.73333	-1.34567	-1.32274
3.73667	-1.3365	-1.33037
3.74	-1.3205	-1.33384
3.74333	-1.30369	-1.3321
3.74667	-1.29106	-1.32825
3.75	-1.28402	-1.32652
3.75333	-1.28152	-1.32898
3.75667	-1.2826	-1.33388
3.76	-1.28698	-1.33681
3.76333	-1.29434	-1.33279
3.76667	-1.30311	-1.31977
3.77	-1.31018	-1.30314
3.77333	-1.31349	-1.29253
3.77667	-1.31415	-1.29148
3.78	-1.31451	-1.29516
3.78333	-1.31494	-1.29785
3.78667	-1.31441	-1.29935
3.79	-1.31306	-1.30315
3.79333	-1.312	-1.31005
3.79667	-1.31195	-1.31665
3.8	-1.31272	-1.3198
3.80333	-1.31328	-1.31945
3.80667	-1.31208	-1.31813
3.81	-1.30742	-1.31931
3.81333	-1.29828	-1.32433
3.81667	-1.28558	-1.33041
3.82	-1.27292	-1.33413
3.82333	-1.26602	-1.33598
3.82667	-1.26931	-1.33884
3.83	-1.28224	-1.34411
3.83333	-1.2997	-1.35054
3.83667	-1.31636	-1.35463
3.84	-1.32937	-1.35283
3.84333	-1.33773	-1.3445
3.84667	-1.3416	-1.33262
3.85	-1.34211	-1.32174
3.85333	-1.34049	-1.31506
3.85667	-1.33826	-1.31177
3.86	-1.3378	-1.30772
3.86333	-1.34004	-1.29942
3.86667	-1.34225	-1.28748
3.87	-1.34097	-1.27627
3.87333	-1.33584	-1.2705
3.87667	-1.3276	-1.27149
3.88	-1.31597	-1.27672
3.88333	-1.30325	-1.28307
3.88667	-1.29507	-1.28898
3.89	-1.29375	-1.29407
3.89333	-1.29535	-1.29893
3.89667	-1.2949	-1.30407
3.9	-1.2913	-1.30897
3.90333	-1.28716	-1.31331
3.90667	-1.28598	-1.31633
3.91	-1.28948	-1.31494
3.91333	-1.29647	-1.30743
3.91667	-1.30424	-1.29769
3.92	-1.31061	-1.29243
3.92333	-1.31435	-1.29566
3.92667	-1.31488	-1.30593
3.93	-1.31215	-1.3164
3.93333	-1.30734	-1.31947
3.93667	-1.3033	-1.31316
3.94	-1.30258	-1.30271
3.94333	-1.30478	-1.29527
3.94667	-1.30819	-1.29334
3.95	-1.31332	-1.29359
3.95333	-1.32161	-1.29147
3.95667	-1.33213	-1.28583
3.96	-1.343	-1.27858
3.96333	-1.35346	-1.27202
3.96667	-1.3626	-1.26805
3.97	-1.36935	-1.26836
3.97333	-1.37356	-1.27418
3.97667	-1.37443	-1.28483
3.98	-1.37002	-1.29723
3.98333	-1.36058	-1.30719
3.98667	-1.35047	-1.31097
3.99	-1.34482	-1.3073
3.99333	-1.3447	-1.299
3.99667	-1.34674	-1.29273
4	-1.34748	-1.29545
4.00333	-1.34621	-1.30791
4.00667	-1.34372	-1.32363
4.01	-1.34128	-1.33522
4.01333	-1.34068	-1.33915
4.01667	-1.34292	-1.33637
4.02	-1.34759	-1.3304
4.02333	-1.35268	-1.32352
4.02667	-1.35398	-1.31553
4.03	-1.34734	-1.30722
4.03333	-1.33297	-1.30234
4.03667	-1.31582	-1.30411
4.04	-1.30099	-1.31137
4.04333	-1.28991	-1.31957
4.04667	-1.28223	-1.32332
4.05	-1.27839	-1.31883
4.05333	-1.27848	-1.30744
4.05667	-1.28209	-1.29563
4.06	-1.28972	-1.28997
4.06333	-1.30128	-1.29283
4.06667	-1.31382	-1.30238
4.07	-1.32313	-1.31535
4.07333	-1.3265	-1.32811
4.07667	-1.32411	-1.33665
4.08	-1.31857	-1.3387
4.08333	-1.31263	-1.33607
4.08667	-1.30768	-1.33277
4.09	-1.30451	-1.33045
4.09333	-1.30397	-1.32742
4.09667	-1.30559	-1.32146
4.1	-1.30716	-1.3126
4.10333	-1.30678	-1.30493
4.10667	-1.30365	-1.30407
4.11	-1.29778	-1.31084
4.11333	-1.29088	-1.31989
4.11667	-1.28628	-1.32537
4.12	-1.28682	-1.32542
4.12333	-1.29291	-1.32149
4.12667	-1.30209	-1.31573
4.13	-1.3098	-1.30942
4.13333	-1.31291	-1.30186
4.13667	-1.31298	-1.29123
4.14	-1.31386	-1.27838
4.14333	-1.31629	-1.26935
4.14667	-1.31721	-1.27027
4.15	-1.31374	-1.2806
4.15333	-1.30544	-1.29492
4.15667	-1.29312	-1.30789
4.16	-1.27892	-1.31596
4.16333	-1.26694	-1.31894
4.16667	-1.26022	-1.32
4.17	-1.25849	-1.32158
4.17333	-1.25982	-1.3232
4.17667	-1.26221	-1.32335
4.18	-1.26493	-1.32136
4.18333	-1.26885	-1.31741
4.18667	-1.27466	-1.31189
4.19	-1.28177	-1.30578
4.19333	-1.2886	-1.30116
4.19667	-1.29401	-1.30023
4.2	-1.29846	-1.30379
4.20333	-1.30364	-1.31027
4.20667	-1.31164	-1.3161
4.21	-1.32325	-1.31864
4.21333	-1.33613	-1.31886
4.21667	-1.34588	-1.31938
4.22	-1.34939	-1.32062
4.22333	-1.34622	-1.32101
4.22667	-1.33727	-1.32063
4.23	-1.32437	-1.32143
4.23333	-1.31058	-1.32393
4.23667	-1.29909	-1.32653
4.24	-1.29243	-1.32747
4.24333	-1.29118	-1.32667
4.24667	-1.29305	-1.3258
4.25	-1.2952	-1.32639
4.25333	-1.29688	-1.32812
4.25667	-1.29855	-1.32914
4.26	-1.30074	-1.32796
4.26333	-1.30404	-1.32596
4.26667	-1.30774	-1.32684
4.27	-1.30904	-1.33161
4.27333	-1.30585	-1.33637
4.27667	-1.29935	-1.33795
4.28	-1.29222	-1.33786
4.28333	-1.28603	-1.33856
4.28667	-1.28156	-1.34029
4.29	-1.2796	-1.34225
4.29333	-1.28109	-1.34455
4.29667	-1.28686	-1.34805
4.3	-1.29765	-1.35256
4.30333	-1.31378	-1.35594
4.30667	-1.33346	-1.35582
4.31	-1.35228	-1.35181
4.31333	-1.36546	-1.34536
4.31667	-1.37068	-1.33814
4.32	-1.36809	-1.33067
4.32333	-1.35904	-1.32149
4.32667	-1.34648	-1.31074
4.33	-1.33464	-1.30357
4.33333	-1.32752	-1.30533
4.33667	-1.32694	-1.31498
4.34	-1.33032	-1.32675
4.34333	-1.33274	-1.33579
4.34667	-1.33241	-1.33989
4.35	-1.33225	-1.33762
4.35333	-1.33536	-1.32899
4.35667	-1.34071	-1.31828
4.36	-1.34427	-1.31255
4.36333	-1.34353	-1.31526
4.36667	-1.33964	-1.32327
4.37	-1.33569	-1.33093
4.37333	-1.33397	-1.33468
4.37667	-1.33434	-1.33331
4.38	-1.3351	-1.32791
4.38333	-1.33494	-1.32078
4.38667	-1.33227	-1.31353
4.39	-1.3257	-1.30843
4.39333	-1.31579	-1.3094
4.39667	-1.30435	-1.31831
4.4	-1.2938	-1.33219
4.40333	-1.2877	-1.34583
4.40667	-1.28907	-1.35466
4.41	-1.29791	-1.3548
4.41333	-1.31098	-1.34394
4.41667	-1.32368	-1.32356
4.42	-1.3321	-1.29943
4.42333	-1.3342	-1.27937
4.42667	-1.33148	-1.2697
4.43	-1.32829	-1.27284
4.43333	-1.32816	-1.28697
4.43667	-1.33219	-1.30797
4.44	-1.34023	-1.33117
4.44333	-1.35079	-1.35102
4.44667	-1.36151	-1.36342
4.45	-1.37012	-1.36896
4.45333	-1.37369	-1.37024
4.45667	-1.36904	-1.36736
4.46	-1.35501	-1.35937
4.46333	-1.33433	-1.34837
4.46667	-1.31356	-1.33941
4.47	-1.29927	-1.33701
4.47333	-1.29358	-1.34314
4.47667	-1.29408	-1.3571
4.48	-1.29705	-1.37519
4.48333	-1.30082	-1.39147
4.48667	-1.30704	-1.40065
4.49	-1.31845	-1.40073
4.49333	-1.33405	-1.39353
4.49667	-1.34699	-1.38342
4.5	-1.34986	-1.37478
4.50333	-1.34187	-1.36952
4.50667	-1.32832	-1.36686
4.51	-1.31532	-1.36476
4.51333	-1.30768	-1.36188
4.51667	-1.30708	-1.35854
4.52	-1.30976	-1.35573
4.52333	-1.30951	-1.35367
4.52667	-1.30333	-1.35291
4.53	-1.29306	-1.35588
4.53333	-1.2824	-1.36434
4.53667	-1.2737	-1.37595
4.54	-1.26817	-1.38646
4.54333	-1.2668	-1.39349
4.54667	-1.26934	-1.39697
4.55	-1.27392	-1.39832
4.55333	-1.27833	-1.39917
4.55667	-1.28077	-1.39997
4.56	-1.28133	-1.39959
4.56333	-1.28246	-1.39526
4.56667	-1.28624	-1.38433
4.57	-1.29146	-1.36781
4.57333	-1.29554	-1.34944
4.57667	-1.29872	-1.33243
4.58	-1.30377	-1.32004
4.58333	-1.31163	-1.31536
4.58667	-1.31889	-1.31881
4.59	-1.32032	-1.32821
4.59333	-1.31479	-1.34015
4.59667	-1.30708	-1.35091
4.6	-1.30216	-1.35782
4.60333	-1.30006	-1.35963
4.60667	-1.29884	-1.35645
4.61	-1.29979	-1.35038
4.61333	-1.30672	-1.34504
4.61667	-1.32138	-1.3432
4.62	-1.34061	-1.34554
4.62333	-1.35795	-1.35223
4.62667	-1.36729	-1.3636
4.63	-1.36578	-1.37838
4.63333	-1.35592	-1.39309
4.63667	-1.34403	-1.40406
4.64	-1.33531	-1.40937
4.64333	-1.3315	-1.40915
4.64667	-1.33226	-1.40508
4.65	-1.33618	-1.40028
4.65333	-1.34077	-1.39761
4.65667	-1.34386	-1.39757
4.66	-1.34519	-1.3999
4.66333	-1.3453	-1.40549
4.66667	-1.34446	-1.41398
4.67	-1.34378	-1.42161
4.67333	-1.34438	-1.4242
4.67667	-1.34519	-1.4218
4.68	-1.34474	-1.41842
4.68333	-1.34368	-1.41745
4.68667	-1.3432	-1.41857
4.69	-1.34211	-1.41838
4.69333	-1.33713	-1.41426
4.69667	-1.32659	-1.40768
4.7	-1.31251	-1.40235
4.70333	-1.29968	-1.40025
4.70667	-1.29294	-1.40055
4.71	-1.29378	-1.40095
4.71333	-1.30027	-1.39945
4.71667	-1.3102	-1.39613
4.72	-1.32206	-1.39365
4.72333	-1.33294	-1.39487
4.72667	-1.33897	-1.39953
4.73	-1.33895	-1.40332
4.73333	-1.33567	-1.39994
4.73667	-1.33314	-1.38665
4.74	-1.33253	-1.36903
4.74333	-1.33054	-1.35715
4.74667	-1.32319	-1.35637
4.75	-1.31029	-1.36452
4.75333	-1.2953	-1.37538
4.75667	-1.28394	-1.38254
4.76	-1.28227	-1.3828
4.76333	-1.29107	-1.37784
4.76667	-1.30351	-1.37206
4.77	-1.31194	-1.36813
4.77333	-1.31366	-1.36546
4.77667	-1.30988	-1.36316
4.78	-1.30377	-1.36172
4.78333	-1.29949	-1.36159
4.78667	-1.29965	-1.36291
4.79	-1.30373	-1.36599
4.79333	-1.30931	-1.37044
4.79667	-1.31398	-1.37408
4.8	-1.31649	-1.3735
4.80333	-1.31793	-1.36672
4.80667	-1.32004	-1.35532
4.81	-1.32111	-1.34406
4.81333	-1.3166	-1.33783
4.81667	-1.30428	-1.33761
4.82	-1.28694	-1.34005
4.82333	-1.271	-1.34171
4.82667	-1.26139	-1.34258
4.83	-1.25777	-1.34459
4.83333	-1.25746	-1.34714
4.83667	-1.25933	-1.34639
4.84	-1.26386	-1.34001
4.84333	-1.27249	-1.3303
4.84667	-1.28607	-1.32227
4.85	-1.30213	-1.32
4.85333	-1.31483	-1.32409
4.85667	-1.31879	-1.33075
4.86	-1.31352	-1.3351
4.86333	-1.30497	-1.33516
4.86667	-1.30081	-1.33257
4.87	-1.30282	-1.33122
4.87333	-1.30639	-1.33393
4.87667	-1.30785	-1.34012
4.88	-1.30824	-1.34831
4.88333	-1.31058	-1.35783
4.88667	-1.31572	-1.36721
4.89	-1.32069	-1.37473
4.89333	-1.32096	-1.37999
4.89667	-1.31555	-1.38289
4.9	-1.30911	-1.38309
4.90333	-1.30675	-1.38086
4.90667	-1.3089	-1.37632
4.91	-1.31258	-1.37004
4.91333	-1.31405	-1.3652
4.91667	-1.30993	-1.36486
4.92	-1.30028	-1.36741
4.92333	-1.29044	-1.36928
4.92667	-1.28617	-1.36924
4.93	-1.28771	-1.36723
4.93333	-1.29095	-1.36355
4.93667	-1.29244	-1.36093
4.94	-1.29167	-1.36392
4.94333	-1.28957	-1.37401
4.94667	-1.28673	-1.38678
4.95	-1.28409	-1.39635
4.95333	-1.28248	-1.40123
4.95667	-1.28104	-1.40316
4.96	-1.27838	-1.40224
4.96333	-1.27453	-1.39712
4.96667	-1.2712	-1.38827
4.97	-1.26994	-1.37768
4.97333	-1.26945	-1.36668
4.97667	-1.26717	-1.35644
4.98	-1.26397	-1.34958
4.98333	-1.26402	-1.34909
4.98667	-1.26964	-1.35529
4.99	-1.27854	-1.3647
4.99333	-1.2872	-1.37291
4.99667	-1.29473	-1.37799
5	-1.30197	-1.38048
5.00333	-1.30908	-1.38097
5.00667	-1.31524	-1.37941
5.01	-1.31967	-1.37672
5.01333	-1.32154	-1.3748
5.01667	-1.31988	-1.37448
5.02	-1.31519	-1.37518
5.02333	-1.30963	-1.37651
5.02667	-1.30465	-1.37927
5.03	-1.30065	-1.38403
5.03333	-1.29789	-1.38901
5.03667	-1.29657	-1.39148
5.04	-1.29655	-1.39034
5.04333	-1.2979	-1.38647
5.04667	-1.30068	-1.38143
5.05	-1.30509	-1.37623
5.05333	-1.31233	-1.37206
5.05667	-1.32222	-1.37093
5.06	-1.33097	-1.37324
5.06333	-1.33444	-1.37693
5.06667	-1.33218	-1.38049
5.07	-1.32736	-1.38335
5.07333	-1.32271	-1.38409
5.07667	-1.31777	-1.38116
5.08	-1.31168	-1.3739
5.08333	-1.30599	-1.36316
5.08667	-1.30314	-1.35274
5.09	-1.30353	-1.34705
5.09333	-1.3043	-1.34642
5.09667	-1.30157	-1.34821
5.1	-1.29428	-1.3513
5.10333	-1.28501	-1.3562
5.10667	-1.27745	-1.36197
5.11	-1.27338	-1.36606
5.11333	-1.27158	-1.36789
5.11667	-1.2706	-1.36912
5.12	-1.27087	-1.36982
5.12333	-1.27276	-1.36958
5.12667	-1.27575	-1.37134
5.13	-1.27978	-1.37873
5.13333	-1.2853	-1.39117
5.13667	-1.29222	-1.40419
5.14	-1.29906	-1.41235
5.14333	-1.30359	-1.41257
5.14667	-1.30472	-1.40607
5.15	-1.3022	-1.3957
5.15333	-1.29485	-1.38269
5.15667	-1.28072	-1.36875
5.16	-1.2611	-1.35725
5.16333	-1.24359	-1.34958
5.16667	-1.23736	-1.34379
5.17	-1.24536	-1.33832
5.17333	-1.26317	-1.33428
5.17667	-1.2831	-1.33313
5.18	-1.29915	-1.33433
5.18333	-1.30934	-1.33666
5.18667	-1.3139	-1.33984
5.19	-1.31282	-1.34405
5.19333	-1.30612	-1.34914
5.19667	-1.29513	-1.35331
5.2	-1.28308	-1.35347
5.20333	-1.27518	-1.34843
5.20667	-1.27681	-1.34006
5.21	-1.2899	-1.33143
5.21333	-1.30971	-1.32544
5.21667	-1.32623	-1.32456
5.22	-1.33167	-1.3287
5.22333	-1.32553	-1.33258
5.22667	-1.31243	-1.3295
5.23	-1.29789	-1.31888
5.23333	-1.28591	-1.30704
5.23667	-1.27854	-1.30101
5.24	-1.27754	-1.30415
5.24333	-1.28374	-1.31565
5.24667	-1.29349	-1.33186
5.25	-1.30012	-1.34906
5.25333	-1.30044	-1.36558
5.25667	-1.29653	-1.38063
5.26	-1.29186	-1.39186
5.26333	-1.28889	-1.39652
5.26667	-1.28957	-1.39586
5.27	-1.29474	-1.3954
5.27333	-1.30247	-1.39962
5.27667	-1.30808	-1.40799
5.28	-1.30706	-1.41673
5.28333	-1.29902	-1.42236
5.28667	-1.28896	-1.42348
5.29	-1.28398	-1.42117
5.29333	-1.28782	-1.41738
5.29667	-1.29764	-1.41252
5.3	-1.30717	-1.40558
5.30333	-1.31284	-1.397
5.30667	-1.31513	-1.39038
5.31	-1.31553	-1.38954
5.31333	-1.31464	-1.39405
5.31667	-1.31227	-1.39905
5.32	-1.30814	-1.3996
5.32333	-1.30293	-1.39441
5.32667	-1.29837	-1.38649
5.33	-1.29612	-1.38202
5.33333	-1.29709	-1.38599
5.33667	-1.3006	-1.39676
5.34	-1.3042	-1.40701
5.34333	-1.3054	-1.41072
5.34667	-1.30461	-1.40796
5.35	-1.30462	-1.40401
5.35333	-1.30734	-1.40483
5.35667	-1.31166	-1.41228
5.36	-1.31411	-1.4221
5.36333	-1.31123	-1.42705
5.36667	-1.30152	-1.42302
5.37	-1.28667	-1.41124
5.37333	-1.27236	-1.39556
5.37667	-1.26487	-1.37914
5.38	-1.26641	-1.36495
5.38333	-1.27423	-1.35618
5.38667	-1.2827	-1.35302
5.39	-1.28618	-1.35247
5.39333	-1.282	-1.35243
5.39667	-1.27194	-1.35304
5.4	-1.26025	-1.35495
5.40333	-1.25112	-1.35824
5.40667	-1.24881	-1.36225
5.41	-1.25613	-1.36546
5.41333	-1.27095	-1.3662
5.41667	-1.28738	-1.36369
5.42	-1.30071	-1.3589
5.42333	-1.30973	-1.35495
5.42667	-1.31542	-1.35494
5.43	-1.31897	-1.3588
5.43333	-1.32029	-1.36349
5.43667	-1.31814	-1.36621
5.44	-1.31139	-1.366
5.44333	-1.30063	-1.36312
5.44667	-1.28861	-1.35918
5.45	-1.27874	-1.35687
5.45333	-1.27406	-1.35776
5.45667	-1.2769	-1.36175
5.46	-1.28677	-1.3687
5.46333	-1.2995	-1.3778
5.46667	-1.30987	-1.38564
5.47	-1.31476	-1.38772
5.47333	-1.31447	-1.38344
5.47667	-1.312	-1.37673
5.48	-1.3106	-1.37079
5.48333	-1.31194	-1.36614
5.48667	-1.31668	-1.36373
5.49	-1.32455	-1.36544
5.49333	-1.33208	-1.37136
5.49667	-1.33331	-1.37901
5.5	-1.32519	-1.38562
5.50333	-1.31032	-1.38993
5.50667	-1.29289	-1.39141
5.51	-1.27494	-1.39007
5.51333	-1.25884	-1.38733
5.51667	-1.24917	-1.38454
5.52	-1.24883	-1.38056
5.52333	-1.25647	-1.37355
5.52667	-1.2683	-1.3644
5.53	-1.28056	-1.35617
5.53333	-1.29085	-1.35092
5.53667	-1.29706	-1.34798
5.54	-1.29679	-1.34546
5.54333	-1.28988	-1.34293
5.54667	-1.28036	-1.3413
5.55	-1.27441	-1.34118
5.55333	-1.27572	-1.343
5.55667	-1.28326	-1.34689
5.56	-1.29384	-1.35162
5.56333	-1.3046	-1.35614
5.56667	-1.31296	-1.36187
5.57	-1.3167	-1.37023
5.57333	-1.31461	-1.37998
5.57667	-1.30586	-1.38863
5.58	-1.29074	-1.39263
5.58333	-1.27324	-1.38826
5.58667	-1.26064	-1.37716
5.59	-1.25875	-1.36766
5.59333	-1.26789	-1.36595
5.59667	-1.28262	-1.36989
5.6	-1.29512	-1.37388
5.60333	-1.30004	-1.3756
5.60667	-1.2964	-1.37667
5.61	-1.28643	-1.37971
5.61333	-1.2746	-1.38562
5.61667	-1.26615	-1.39288
5.62	-1.265	-1.39866
5.62333	-1.27307	-1.40078
5.62667	-1.28872	-1.39929
5.63	-1.30525	-1.39494
5.63333	-1.31516	-1.38746
5.63667	-1.31595	-1.37776
5.64	-1.30915	-1.3693
5.64333	-1.29629	-1.36515
5.64667	-1.28031	-1.36532
5.65	-1.26761	-1.36762
5.65333	-1.26373	-1.36981
5.65667	-1.26905	-1.37043
5.66	-1.27976	-1.36874
5.66333	-1.29011	-1.36473
5.66667	-1.2945	-1.359
5.67	-1.29148	-1.3526
5.67333	-1.28531	-1.34766
5.67667	-1.28129	-1.34675
5.68	-1.28068	-1.35204
5.68333	-1.28137	-1.36501
5.68667	-1.281	-1.384
5.69	-1.27898	-1.40223
5.69333	-1.27644	-1.41202
5.69667	-1.27444	-1.41185
5.7	-1.273	-1.40691
5.70333	-1.27223	-1.40271
5.70667	-1.27346	-1.40014
5.71	-1.27782	-1.39711
5.71333	-1.28435	-1.39337
5.71667	-1.29039	-1.39148
5.72	-1.29347	-1.39271
5.72333	-1.29346	-1.39507
5.72667	-1.29348	-1.39598
5.73	-1.29785	-1.39461
5.73333	-1.30881	-1.3916
5.73667	-1.324	-1.38857
5.74	-1.33708	-1.38744
5.74333	-1.34239	-1.38872
5.74667	-1.33816	-1.39017
5.75	-1.32567	-1.38771
5.75333	-1.30891	-1.37954
5.75667	-1.29466	-1.36796
5.76	-1.28926	-1.35619
5.76333	-1.29515	-1.34591
5.76667	-1.31003	-1.33838
5.77	-1.3276	-1.33571
5.77333	-1.34073	-1.33932
5.77667	-1.34472	-1.34868
5.78	-1.33833	-1.36174
5.78333	-1.32516	-1.37488
5.78667	-1.31268	-1.38355
5.79	-1.30635	-1.38489
5.79333	-1.30548	-1.37996
5.79667	-1.30538	-1.37185
5.8	-1.30215	-1.36201
5.80333	-1.29529	-1.34995
5.80667	-1.28824	-1.33628
5.81	-1.28635	-1.32408
5.81333	-1.29318	-1.31684
5.81667	-1.30818	-1.31688
5.82	-1.32693	-1.32483
5.82333	-1.34292	-1.33807
5.82667	-1.35127	-1.35115
5.83	-1.35342	-1.35965
5.83333	-1.35529	-1.36229
5.83667	-1.3591	-1.36011
5.84	-1.36146	-1.35501
5.84333	-1.35939	-1.34887
5.84667	-1.35319	-1.34414
5.85	-1.34435	-1.3437
5.85333	-1.33466	-1.34799
5.85667	-1.32641	-1.35434
5.86	-1.32097	-1.36013
5.86333	-1.31763	-1.36484
5.86667	-1.31469	-1.37008
5.87	-1.31242	-1.37823
5.87333	-1.31323	-1.38928
5.87667	-1.31783	-1.39918
5.88	-1.3235	-1.40303
5.88333	-1.32801	-1.39931
5.88667	-1.33147	-1.39132
5.89	-1.33357	-1.38521
5.89333	-1.33279	-1.38478
5.89667	-1.32871	-1.38876
5.9	-1.32194	-1.39374
5.90333	-1.31363	-1.39684
5.90667	-1.30589	-1.39476
5.91	-1.3007	-1.38541
5.91333	-1.29761	-1.37192
5.91667	-1.29361	-1.35955
5.92	-1.28547	-1.34918
5.92333	-1.27345	-1.34018
5.92667	-1.26299	-1.33661
5.93	-1.26051	-1.34389
5.93333	-1.26652	-1.36212
5.93667	-1.2751	-1.386
5.94	-1.28029	-1.40796
5.94333	-1.2805	-1.42096
5.94667	-1.27747	-1.42235
5.95	-1.27312	-1.41596
5.95333	-1.26855	-1.40749
5.95667	-1.26493	-1.39941
5.96	-1.2635	-1.39221
5.96333	-1.26429	-1.38629
5.96667	-1.26573	-1.38144
5.97	-1.26589	-1.37681
5.97333	-1.26467	-1.37137
5.97667	-1.26361	-1.36564
5.98	-1.26325	-1.36255
5.98333	-1.26269	-1.36404
5.98667	-1.26209	-1.36824
5.99	-1.26356	-1.37139
5.99333	-1.26923	-1.372
5.99667	-1.27957	-1.37257
6	-1.29288	-1.3761
6.00333	-1.30491	-1.38152
6.00667	-1.31143	-1.38428
6.01	-1.31276	-1.38112
6.01333	-1.31271	-1.37398
6.01667	-1.31303	-1.36906
6.02	-1.31288	-1.37152
6.02333	-1.31336	-1.38112
6.02667	-1.31824	-1.39193
6.03	-1.32811	-1.39621
6.03333	-1.33717	-1.39048
6.03667	-1.33862	-1.37811
6.04	-1.33128	-1.36521
6.04333	-1.31947	-1.35581
6.04667	-1.30833	-1.3514
6.05	-1.30009	-1.35293
6.05333	-1.29408	-1.36105
6.05667	-1.28958	-1.37424
6.06	-1.2871	-1.38844
6.06333	-1.28765	-1.39998
6.06667	-1.29186	-1.40742
6.07	-1.29869	-1.40977
6.07333	-1.30541	-1.40572
6.07667	-1.30979	-1.39678
6.08	-1.3116	-1.38859
6.08333	-1.31245	-1.38709
6.08667	-1.31446	-1.39401
6.09	-1.31759	-1.40569
6.09333	-1.31917	-1.41641
6.09667	-1.31769	-1.42327
6.1	-1.31541	-1.42655
6.10333	-1.31612	-1.4264
6.10667	-1.32065	-1.42222
6.11	-1.32452	-1.41388
6.11333	-1.32148	-1.40249
6.11667	-1.31058	-1.39118
6.12	-1.29801	-1.38324
6.12333	-1.2908	-1.37935
6.12667	-1.29146	-1.37871
6.13	-1.29889	-1.3816
6.13333	-1.30963	-1.38899
6.13667	-1.31711	-1.40071
6.14	-1.31568	-1.41438
6.14333	-1.30636	-1.42581
6.14667	-1.29445	-1.43226
6.15	-1.28372	-1.43442
6.15333	-1.27586	-1.43372
6.15667	-1.27148	-1.43011
6.16	-1.2695	-1.42371
6.16333	-1.26807	-1.41531
6.16667	-1.267	-1.4062
6.17	-1.26797	-1.39819
6.17333	-1.2732	-1.39162
6.17667	-1.28328	-1.38362
6.18	-1.29395	-1.37103
6.18333	-1.29787	-1.35455
6.18667	-1.29139	-1.33897
6.19	-1.27799	-1.32979
6.19333	-1.26493	-1.32941
6.19667	-1.25783	-1.33572
6.2	-1.25797	-1.3443
6.20333	-1.26264	-1.3521
6.20667	-1.26832	-1.35818
6.21	-1.27277	-1.36147
6.21333	-1.27366	-1.36055
6.21667	-1.26986	-1.35585
6.22	-1.26417	-1.35048
6.22333	-1.26035	-1.34837
6.22667	-1.25925	-1.35206
6.23	-1.25977	-1.36083
6.23333	-1.26136	-1.37052
6.23667	-1.26502	-1.37761
6.24	-1.2722	-1.38289
6.24333	-1.2818	-1.38938
6.24667	-1.29051	-1.39799
6.25	-1.29687	-1.40682
6.25333	-1.30175	-1.41367
6.25667	-1.30501	-1.41769
6.26	-1.30665	-1.41989
6.26333	-1.30915	-1.42259
6.26667	-1.31467	-1.42587
6.27	-1.32234	-1.42579
6.27333	-1.32955	-1.41858
6.27667	-1.33325	-1.40496
6.28	-1.33109	-1.3906
6.28333	-1.32359	-1.38263
6.28667	-1.31378	-1.38306
6.29	-1.3035	-1.38669
6.29333	-1.29256	-1.38798
6.29667	-1.28114	-1.38707
6.3	-1.2703	-1.38686
6.30333	-1.26179	-1.38746
6.30667	-1.25841	-1.38645
6.31	-1.26206	-1.38242
6.31333	-1.27089	-1.37632
6.31667	-1.28019	-1.37083
6.32	-1.28607	-1.36915
6.32333	-1.28762	-1.37251
6.32667	-1.28626	-1.37862
6.33	-1.28483	-1.38384
6.33333	-1.2873	-1.3867
6.33667	-1.29566	-1.38779
6.34	-1.30702	-1.38674
6.34333	-1.316	-1.38268
6.34667	-1.31961	-1.37638
6.35	-1.31877	-1.36827
6.35333	-1.31689	-1.35678
6.35667	-1.31834	-1.34108
6.36	-1.32539	-1.32349
6.36333	-1.33529	-1.30882
6.36667	-1.34258	-1.3014
6.37	-1.34359	-1.30274
6.37333	-1.3383	-1.31242
6.37667	-1.32935	-1.32827
6.38	-1.31944	-1.34504
6.38333	-1.30882	-1.35721
6.38667	-1.29682	-1.36369
6.39	-1.286	-1.36735
6.39333	-1.28105	-1.37113
6.39667	-1.2827	-1.3758
6.4	-1.28673	-1.3791
6.40333	-1.28882	-1.37799
6.40667	-1.28805	-1.37317
6.41	-1.28599	-1.37
6.41333	-1.28377	-1.373
6.41667	-1.28162	-1.38094
6.42	-1.28062	-1.3888
6.42333	-1.2818	-1.39174
6.42667	-1.28409	-1.38701
6.43	-1.28511	-1.37518
6.43333	-1.2833	-1.36049
6.43667	-1.27872	-1.34912
6.44	-1.27365	-1.34589
6.44333	-1.27156	-1.35213
6.44667	-1.27369	-1.36705
6.45	-1.27822	-1.38853
6.45333	-1.28322	-1.40951
6.45667	-1.28861	-1.41944
6.46	-1.29415	-1.4143
6.46333	-1.29739	-1.40044
6.46667	-1.29644	-1.38719
6.47	-1.29314	-1.3805
6.47333	-1.29181	-1.38246
6.47667	-1.29606	-1.39121
6.48	-1.30574	-1.40062
6.48333	-1.31639	-1.40348
6.48667	-1.32247	-1.3969
6.49	-1.32174	-1.38393
6.49333	-1.31662	-1.37082
6.49667	-1.31067	-1.36382
6.5	-1.30535	-1.36657
6.50333	-1.30198	-1.37775
6.50667	-1.30272	-1.39258
6.51	-1.30771	-1.40739
6.51333	-1.31449	-1.42036
6.51667	-1.32014	-1.42914
6.52	-1.32227	-1.43092
6.52333	-1.31889	-1.42463
6.52667	-1.30936	-1.41298
6.53	-1.29707	-1.40206
6.53333	-1.28798	-1.39683
6.53667	-1.28557	-1.39707
6.54	-1.28949	-1.39792
6.54333	-1.29782	-1.39378
6.54667	-1.30836	-1.38282
6.55	-1.31822	-1.36838
6.55333	-1.32363	-1.35473
6.55667	-1.32276	-1.34374
6.56	-1.31845	-1.33719
6.56333	-1.31501	-1.3372
6.56667	-1.31268	-1.34288
6.57	-1.30859	-1.35025
6.57333	-1.30266	-1.35544
6.57667	-1.29953	-1.35672
6.58	-1.30407	-1.35529
6.58333	-1.31603	-1.35504
6.58667	-1.32946	-1.35992
6.59	-1.33724	-1.3701
6.59333	-1.33591	-1.38179
6.59667	-1.32814	-1.39172
6.6	-1.32156	-1.40031
6.60333	-1.3224	-1.40868
6.60667	-1.33004	-1.41407
6.61	-1.34026	-1.41188
6.61333	-1.3497	-1.40224
6.61667	-1.35492	-1.3911
6.62	-1.35325	-1.38478
6.62333	-1.34582	-1.38533
6.62667	-1.33563	-1.39021
6.63	-1.32391	-1.39529
6.63333	-1.31102	-1.39769
6.63667	-1.29953	-1.39612
6.64	-1.29395	-1.3908
6.64333	-1.2965	-1.3837
6.64667	-1.3041	-1.3781
6.65	-1.31183	-1.37695
6.65333	-1.31787	-1.38073
6.65667	-1.32273	-1.38638
6.66	-1.3268	-1.39039
[truncated: 4,002 more rows]

## Sheet: Fig3B
DppGpp (16)	DppGpp/SNT	DpppGpp (13)	DpppGpp/SNT	Ent-ppGpp (S8)	R8-DppGpp (S9)	G1-DppGpp (S10)	G2-DppGpp (S11)
1.16901	408.955	1.17054	261.752	2.96977	111.843	5.04803	11.8777
0.830986	852.269	0.829457	391.589		134.472	6.03493	9.59825
	581.224		296.736		79.9651	5.0393	11.476

## Sheet: Fig4C
Distance (microns)	DpppGpp	NileRed
0	0.00020377	0.00325206
0.0456	0	0
0.0913	0.00139243	0
0.1369	0.008847	0.0028616
0.1826	0.0258618	0.0336801
0.2282	0.0587366	0.161998
0.2739	0.131245	0.375256
0.3195	0.261759	0.63431
0.3651	0.442248	0.861504
0.4108	0.625217	0.992386
0.4564	0.765121	1
0.5021	0.846612	0.889564
0.5477	0.901036	0.717023
0.5933	0.941043	0.5445
0.639	0.96232	0.415304
0.6846	0.972084	0.346188
0.7303	0.98791	0.312188
0.7759	1	0.29254
0.8215	0.984547	0.287732
0.8672	0.956071	0.292655
0.9128	0.929275	0.297923
0.9585	0.896349	0.292999
1.0041	0.863559	0.287878
1.0497	0.855273	0.316757
1.0954	0.885906	0.397353
1.141	0.901511	0.53523
1.1867	0.866446	0.709364
1.2323	0.757599	0.86706
1.278	0.598981	0.941388
1.3236	0.42722	0.879929
1.3692	0.27728	0.683607
1.4149	0.162625	0.421608
1.4605	0.0816947	0.193321
1.5062	0.0346748	0.0492656
1.5518	0.0110545	0.00430996
1.5974	0.00334522	0
1.6431	0.00181695	0
1.6887	0.0021226	0.00541372
1.7344	0.00200374	0.0125942

## Sheet: Fig4D
Distance (microns)	DppGpp	NileRed
0	0	0.0150664
0.03529	0	0.00884625
0.07058	0	0.0114306
0.10587	0	0.0270507
0.14116	0	0.0591743
0.17645	0.0022029	0.113939
0.21174	0.0148886	0.194356
0.24703	0.0381855	0.296769
0.28232	0.0769909	0.420576
0.31762	0.137896	0.556707
0.35291	0.224836	0.689622
0.3882	0.337994	0.798906
0.42349	0.469285	0.865032
0.45878	0.604404	0.873918
0.49407	0.729826	0.826601
0.52936	0.834275	0.740387
0.56465	0.913299	0.638787
0.59994	0.961985	0.544749
0.63523	0.984102	0.471132
0.67052	0.986331	0.42002
0.70581	0.982532	0.382608
0.7411	0.981036	0.351566
0.77639	0.986911	0.325146
0.81168	0.99558	0.303276
0.84697	1	0.285055
0.88226	0.997453	0.276388
0.91755	0.986168	0.28173
0.95285	0.965343	0.300014
0.98814	0.941375	0.336898
1.02343	0.921172	0.393111
1.05872	0.902831	0.466493
1.09401	0.885805	0.547833
1.1293	0.863971	0.625316
1.16459	0.824476	0.708825
1.19988	0.767751	0.791887
1.23517	0.703299	0.866658
1.27046	0.628498	0.93737
1.30575	0.543718	0.988624
1.34104	0.445072	1
1.37633	0.336374	0.958719
1.41162	0.228602	0.859285
1.44691	0.13393	0.709551
1.4822	0.0646332	0.531212
1.51749	0.0213827	0.35135
1.55279	0.00190205	0.195362
1.58808	0	0.0818361
1.62337	0	0.0161496
1.65866	0	0
1.69395	0	0.000396857
1.72924	0	0.00480844

## Sheet: Fig5B
pppGpp Concentration
	DpppGpp/SNT + hν			D-GDP/SNT + hν			DpppGpp/SNT no hν
-3	2.59	5.82662	3.71	0.91	1.26713	1.26	1.97	9.52449	3.35
0	118.86	163.459	187.17	1.05	2.10517	1.84	1.23	2.46732	2.89
10	88.64	116.997	182.41	0.4	2.01538	1.1	0.99	7.81885	4.31
30	52.56	79.9322	143.14	0.24	1.95505	2.52		3.16734	5.59
60	47.44	32.7204	99	0.27	4.75104	1.51	1.02	5.40675	1.99
ppGpp Concentraton
	DpppGpp/SNT + hν			D-GDP/SNT + hν			DpppGpp/SNT no hν
-3	2.07	5.91122	7.74	3.75	5.07682	8.96	3.82	3.62843	16.56
0	23.73	23.5095	15.22	2.83	11.8356	8.44	2.96	4.8021	18.67
10	42.09	53.9854	24.87	7.9	5.41183	7.68	3.74	7.97229	15.48
30	60.45	125.624	61.73	4.16	13.0598	13.42		7.90268	17.77
60	120.87	140.016	109.81	2.99	10.3663	19.51	5.58	30.4036	19.41

## Sheet: Fig5C
Time (min)	15N-pppGpp	15N-ppGpp
0	80.2472	19.7528
10	62.7168	37.2832
30	39.472	60.528
60	21.8915	78.1085
90	9.1298	90.8702
120	4.5592	95.4408
150	2.4337	97.5663

## Sheet: Fig5D
pppGpp
Time	DpppGpp/SNT + hν			D-GDP/SNT + hν
-3	13.37	15.47	15.93	9.96	0.91	3.55
0	793.4	290.06	335.68	5.86	1.64	3.56
10	677.33	246.12	305.2	7.58	1.85	3.47
30	655.64	243.51	334.81	5.2	3.61	1.53
60	861.51	275.52	370.69	20.87	1.76	1.83
ppGpp
Time	DpppGpp/SNT + hν			D-GDP/SNT + hν
-3	7.47	5.44	12.67	6.26	8.92	7.7
0	70.6	9.77	13.63	18.13	8.92	7.92
10	82.15	12.64	20.22	13.39	10.26	8.01
30	130.79	19.57	30.23	10.56	9.9	10.6
60	179.27	33.26	50.43	12.02	11.37	9.55

## Sheet: Fig5E
	15N-pppGpp	15N-ppGpp
Cells	43.7041	56.2959
Supernatant	83.7099	16.2901

## Sheet: Fig6A
ppGpp0	SNT	D-ATP/SNT	DppGpp/SNT	DpppGpp/SNT
0.5892	0.2498	0.2569		0.5951
0.6072	0.1676	0.3494		0.5152
0.5673	0.3227	0.3211		0.6263
0.5538	0.05975	0.1824		0.4416
0.5454		0.1836	0.4049
0.7042		0.2089	0.3477
0.5827		0.4586	0.4623
0.6326		0.4475	0.6249

[truncated: 7 more sheets: Fig6B, FigS2, FigS3, FigS7, FigS8, FigS9, FigS10]
